# Supplementary material for: Identifying and quantifying metabolites by scoring peaks of GC-MS data
Source: BMC Bioinformatics. 2014 Dec 10;15(1):374. doi: 10.1186/s12859-014-0374-2 (PMC4307155; doi:10.1186/s12859-014-0374-2)
Supplement: Additional file 2 — XCMS Online results. File containing the results from the XCMS Online analysis performed on mice samples. [file 12859_2014_374_MOESM2_ESM.zip]

Archive with 1 entries (1 files):
- 1218241437127431_add2.tsv
