# Supplementary material for: Identifying and quantifying metabolites by scoring peaks of GC-MS data
Source: BMC Bioinformatics. 2014 Dec 10;15(1):374. doi: 10.1186/s12859-014-0374-2 (PMC4307155; doi:10.1186/s12859-014-0374-2)
Supplement: Additional file 2 — XCMS Online results. File containing the results from the XCMS Online analysis performed on mice samples. [file 12859_2014_374_MOESM2_ESM.zip › 1218241437127431_add2.tsv]

featureidx	name	updown	METLIN_MSMS	fold	log2fold	pvalue	mzmed	rtmed	maxint	dataset1_mean	dataset2_mean	isotopes	adducts	peakgroup	usernotes	tstat	qvalue	mzmin	mzmax	rtmin	rtmax	dataset1_sd	dataset2_sd	metlin
1	M26T14	DOWN	n	1.79452992872645	-0.843605984265818	0.0000360690450953438	25.9706783294678	14.2077335993449	1359360	8191828.75548309	4564888.34449069			37		-8.24978720579576	0.0040631351953748	25.9706783294678	25.9706783294678	14.197449991862	14.2187332382202	719959.256824246	669385.85948995
2	M45T11	DOWN	n	1.89739427960133	-0.924019502745368	0.0000377869726198021	44.9550590515137	10.8483500264486	2530048	15035504.959151	7924291.28768646			66		-8.28096690556125	0.0040631351953748	44.9550590515137	44.9550590515137	10.2732325744629	10.8728330891927	1446111.77286034	1263308.91988293
3	M17T5	UP	n	3.28868098974785	1.71750906994589	0.0000921733614354103	16.9475383758545	4.70603322982788	683016192	1958409894.62032	6440585390.57194			1		7.44100097049563	0.00660744171794198	16.9475383758545	16.9475383758545	4.66605043411255	5.01614999771118	844699985.31737	1049133565.64387
4	M29T14	DOWN	n	1.80580822167505	-0.85264468554882	0.000252601429824306	28.976863861084	14.2077173296611	11789312	67583550.1054146	37425652.0123298			37		-7.64945550666913	0.0135807884141435	28.976863861084	28.976863861084	14.197449991862	14.2187332382202	7810204.53331895	4088621.14095964
5	M71T31	DOWN	y	2.99184445143195	-1.58103517021844	0.000901620836628814	71.0553665161133	31.0864334106445	1327808	2925116.35502272	977696.669231153			71		-6.46361288893461	0.0320463198091504	71.0553665161133	71.0553665161133	31.0813161061605	31.0914173126221	615539.849794397	273839.312321041
6	M85T31	DOWN	n	2.68081227052757	-1.4226701951274	0.000925429963177793	85.0765762329102	31.0864181518555	1032576	1485099.6477244	553973.757898438			71		-5.2878601446834	0.0320463198091504	85.0765762329102	85.0765762329102	31.0863846588135	31.0864334106445	238267.445703045	313468.661154936
7	M57T14	DOWN	n	1.67066185048399	-0.740419754944473	0.00104310261125518	56.9580612182617	14.2047997665405	11550720	70181557.2896271	42008235.9989819			37		-5.01951234056115	0.0320463198091504	56.9580612182617	56.9580612182617	14.1997836685181	14.2087330093384	9183585.97463916	8554364.88489626
8	M38T18	DOWN	n	2.68684982716822	-1.42591568880394	0.00138413566623585	37.9910202026367	18.3614330291748	1777920	7797829.82168078	2902220.19214942			22		-4.7849345707711	0.0354820441224498	37.9910202026367	37.9910202026367	18.3312506459554	18.3756331888835	1598157.64215143	1637029.66178195
9	M42T14	DOWN	n	1.43649944736527	-0.522557437852315	0.00148491628847136	41.9526672363281	14.2104999262492	2969600	18817521.8619822	13099567.7697586			37		-4.74132290856516	0.0354820441224498	41.9526672363281	41.9526672363281	13.9795337651571	14.2247495651245	1832656.82730357	1978216.89162554
10	M43T31	DOWN	n	1.89003903778546	-0.918416032879074	0.00181228766643637	42.9748344421387	31.086341913859	1829824	5585399.18699511	2955176.62616084			71		-4.57740858545737	0.0389741188093086	42.9748344421387	42.9748344421387	31.0813835906982	31.0864334106445	921961.691415697	894911.814296725
11	M57T31	DOWN	n	2.08428854078204	-1.05955501252054	0.00215460006090828	57.0218772888184	31.0863666534424	2086464	5068492.38346351	2431761.38250118			71		-4.45013342492345	0.0421233742380757	57.0218772888184	57.0218772888184	31.0813835906982	31.0914173126221	962009.882035257	910963.289292743
12	M59T29	DOWN	y	1.49972163024082	-0.584694740760896	0.00239616131086651	59.0001106262207	28.9105677032471	1160768	4273589.3751141	2849588.40956895			26		-4.36513876260461	0.0429421688701035	59.0001106262207	59.0001106262207	28.9055824279785	28.9155654907227	516880.227684256	514719.638861994
13	M59T34	DOWN	y	1.51654957611318	-0.600792660536147	0.00374557637777873	59.0001106262207	34.2876347351074	841600	3091422.06394803	2038457.6360973			31		-4.29794680703107	0.0619618641126063	59.0001106262207	59.0001106262207	34.2865672505697	34.2976837158203	298190.218895569	459553.092281128
14	M15T7_2	DOWN	n	1.45876546909503	-0.544747954694134	0.00436261418910777	14.9627780914307	6.65180826187134	2776832	13540227.7898472	9281977.17639088			23		-4.05307753601705	0.0670143703982561	14.9627780914307	14.9627780914307	6.64680004119873	6.65931671142578	1395916.35596695	1889562.31981232
15	M26T18	DOWN	n	1.88160711312924	-0.91196541918619	0.00473434789542293	25.9706783294678	18.3562080739339	2870784	16038274.0650538	8523710.37138627			22		-4.04771454969287	0.0678762872576559	25.9706783294678	25.9706783294678	18.3312506459554	18.3704501953125	2357819.47256651	3416659.82212016
16	M42T26	DOWN	n	5.42605041491086	-2.43990245215424	0.00907293033792755	41.9526672363281	25.524242401123	2488320	6722948.06664517	1239013.19607544			68		-4.42112870662295	0.121948584476897	41.9526672363281	41.9526672363281	25.3391170501709	26.0093669891357	2700178.0810203	633960.605011113
17	M39T34	DOWN	n	1.64096001198112	-0.714540082715464	0.0104195980581476	38.9495887756348	33.8124504089355	425552	1393377.80000241	849123.555619242			36		-3.38136800832809	0.128839523197783	38.9495887756348	38.9495887756348	33.8123818562825	33.8125152587891	282855.776309461	222549.096891276
18	M51T34	DOWN	n	2.15544385471033	-1.10798498349255	0.0111573437593704	50.9578475952148	33.8174514770508	257680	467370.657977956	216832.675532978			36		-3.28183578422511	0.128839523197783	50.9578475952148	50.9578475952148	33.8073513387044	33.8175163269043	120900.133908888	120510.37057676
19	M55T25	DOWN	n	5.97900340188594	-2.57990503175154	0.011382916236498	54.9795379638672	25.3391327285767	2885376	7802607.77958214	1305001.39490153			62		-4.30884479268053	0.128839523197783	54.9795379638672	54.9795379638672	25.0539989471436	25.3441677093506	3333814.29024247	505511.466402243
20	M39T14	DOWN	n	1.47705919759303	-0.562727647607415	0.0122360496992659	38.9495887756348	14.2187915267944	2773248	16006951.8981329	10837041.5513591			37		-3.25431615643734	0.131571069970789	38.9495887756348	38.9495887756348	13.9791992492676	14.2297496795654	2252985.64692784	2746417.97553604
21	M14T8	DOWN	n	2.06114677757234	-1.04344724516627	0.0137314168112348	14.0022821426392	7.57719993591309	4532736	20033217.547579	9719452.18339786			6		-3.46056222276407	0.131991228958535	14.0022821426392	14.0022821426392	7.37708330154419	7.58719968795776	3010782.02716852	5945443.66430783
22	M40T18	DOWN	n	2.08919798824467	-1.06294921960644	0.0137851945295613	39.9719924926758	18.3588830184937	4578560	22198291.9139173	10625269.6196439			22		-3.14434882692996	0.131991228958535	39.9719924926758	39.9719924926758	18.3364164733887	18.3756331888835	6001815.42198297	5631296.25348569
23	M27T14	DOWN	n	1.55971542529468	-0.641282829108485	0.0141163929382557	26.9941463470459	14.204783782959	5600512	27287004.7794347	17494861.1374279			37		-3.55783048899501	0.131991228958535	26.9941463470459	26.9941463470459	13.9816334457397	14.2237333526611	2435626.98931279	5651807.78637766
24	M100T14	DOWN	y	1.61293904207794	-0.689691915645652	0.0155332643312738	100.041564941406	14.1951999346415	2995712	11848081.2552487	7345647.26016237			61		-3.33625838251086	0.135104571142794	100.041564941406	100.041564941406	14.1797832107544	14.2048006057739	2673534.52772124	1399494.37742988
25	M81T25	DOWN	y	2.2144721551582	-1.14696285684493	0.0166310555770761	80.9988632202148	24.856417292277	1719616	4896702.04097836	2211227.64157247			73		-3.93187979258357	0.135104571142794	80.9988632202148	80.9988632202148	24.8489818572998	24.8589172363281	126451.222344297	1521990.78800431
26	M106T20	UP	y	2.64211710431619	1.40169441135089	0.0184073358621195	106.08797454834	20.3885514272054	1180480	1131409.40023243	2989316.12833822			58		3.45361847862233	0.135104571142794	106.08797454834	106.08797454834	20.3829169565837	20.4076341705322	396176.93848333	1135801.80078578
27	M44T14	DOWN	n	1.55724424014556	-0.638995236268411	0.0194003979133173	43.9330444335938	14.2247666168213	12476416	58997804.992709	37886031.9221309			37		-2.92357031512197	0.135104571142794	43.9330444335938	43.9330444335938	13.9766333312988	14.2297496795654	10822383.3922797	11983606.1580628
28	M53T18	DOWN	y	8.49710051302352	-3.0869706307678	0.0194443421817208	53.0007514953613	18.3663656031291	4644352	20606182.7415315	2425084.02836337			22		-3.7384263651492	0.135104571142794	53.0007514953613	53.0007514953613	18.3564321899414	18.5449820861816	10820606.3083489	1083070.02876104
29	M15T18	DOWN	n	1.67069350983677	-0.740447094024776	0.0208718499997644	14.9627780914307	18.3587162373861	1136320	6191671.82339468	3706048.88744652			22		-3.06692546536835	0.135104571142794	14.9627780914307	14.9627780914307	18.3470844370524	18.3704501953125	881136.208000144	1583613.81306879
30	M46T18	DOWN	n	1.86005222971168	-0.895343132348414	0.0217940312578895	45.9131278991699	18.3462500356038	464992	2070292.11646477	1113029.0232687			86		-3.00231910718425	0.135104571142794	45.9131278991699	45.9131278991699	18.3312506459554	18.3663673400879	362108.231421687	614146.768460533
31	M32T6	DOWN	n	1.85226965801214	-0.88929414501132	0.0220716108178252	31.9183673858643	5.57138299942017	92495872	1764872316.11461	952816080.790671			14		-3.02805740169723	0.135104571142794	31.9183673858643	31.9183673858643	5.22125005722046	5.58136653900146	524792979.278283	290151046.50541
32	M29T18_1	DOWN	n	2.0146064323851	-1.01049802559972	0.0226591468801998	28.976863861084	18.3664321899414	25725952	101344392.716177	50304809.4590839			22		-2.81589218903059	0.135104571142794	28.976863861084	28.976863861084	18.3415823008219	18.5398162587484	29108454.8508082	28202392.3768348
33	M42T7_2	DOWN	n	1.98236240130846	-0.987220729818639	0.0228498393765286	41.9526672363281	6.64681673049927	4348672	25374311.0557169	12800036.4812047			23		-3.42162383442697	0.135104571142794	41.9526672363281	41.9526672363281	6.42673349380493	6.65431707382202	8009419.15689283	1837187.16606946
34	M38T8	DOWN	n	1.98892933303036	-0.991992017902277	0.0230413765329425	37.9271049499512	7.57718324661255	13521920	49598692.7007599	24937383.0819774			6		-2.87408839767355	0.135104571142794	37.9271049499512	37.9271049499512	7.37226677195231	7.92550002161662	15627146.6388648	11132070.0980273
35	M28T5_1	DOWN	n	1.51349939051885	-0.597888094197065	0.023406156799632	27.9535636901855	4.5409836769104	950075392	17678483997.0187	11680535920.7699			4		-2.8730586089902	0.135104571142794	27.9535636901855	27.9535636901855	4.51601648330688	4.55596685409546	3833231946.19781	2664169344.05772
36	M41T14	DOWN	n	2.13152456591729	-1.09188568252344	0.0238113113064107	40.9304237365723	14.222658715566	6249472	31593427.3359809	14821986.0287582			37		-3.05702571593952	0.135104571142794	40.9304237365723	40.994312286377	13.9846667098999	14.2338992945353	5240102.67321529	11092025.9521385
37	M55T16	DOWN	n	2.35932231487779	-1.23837252341485	0.0246148576996408	54.9795379638672	16.2105821228027	35753984	188333643.508215	79825313.5320219			5		-2.92458284947241	0.135104571142794	54.9795379638672	54.9795379638672	16.0355330657959	16.4142989145915	71894260.0764944	41401272.6424624
38	M51T18	DOWN	n	2.56836231099701	-1.36084873338263	0.0252200382980696	50.9578475952148	18.3713998794556	1659392	7352834.45661934	2862849.3827123			22		-2.78547045956941	0.135104571142794	50.9578475952148	50.9578475952148	18.3612998555501	18.5449820861816	2853693.89625597	2201824.80454994
39	M29T11	DOWN	n	1.68833711990691	-0.755603003960611	0.0267729122610274	28.976863861084	10.5531660054525	10589184	44580411.4986501	26404922.9108392			32		-2.89243982623486	0.135104571142794	28.976863861084	28.976863861084	10.2514003092448	10.5737166646322	12352611.5590185	6696503.65953713
40	M45T29	DOWN	n	1.3092302289125	-0.388718818371183	0.0290317759860494	44.9550590515137	28.9106006622314	1456896	6383939.61684693	4876101.60219846			26		-2.73254454543546	0.135104571142794	44.9550590515137	44.9550590515137	28.9104671478271	28.9204503224691	694052.845848587	1020170.13403939
41	M55T14	DOWN	n	1.46868949946358	-0.554529423169306	0.0295146754845161	54.9795379638672	14.2198172187805	1194752	7666932.19153462	5220253.97085966			37		-3.01964007815706	0.135104571142794	54.9795379638672	54.9795379638672	14.2147829437256	14.2247495651245	605021.382705458	1707780.51238638
42	M19T8	DOWN	n	2.68843647666902	-1.42676738350578	0.0299149301312165	18.9319515228271	7.57719993591309	35258368	97158343.5575501	36139348.8002103			6		-2.76358773488613	0.135104571142794	18.9319515228271	18.9959602355957	7.57653326924642	7.58885025660197	42354566.6315274	25370080.7647694
43	M19T7	DOWN	n	1.83263864419147	-0.873922346365204	0.0302881545705804	18.9319515228271	6.64931684494019	1809856	8605977.11172818	4695948.72890231			23		-2.70786059739922	0.135104571142794	18.9319515228271	18.9319515228271	6.64448328272502	6.65683317184448	1800994.26434242	2679822.26733731
44	M45T34	DOWN	n	1.24885479605447	-0.320605745008285	0.0305139921619946	44.9550590515137	34.2926368713379	1113728	5159673.35882665	4131523.83698066			31		-2.63151318660529	0.135104571142794	44.9550590515137	44.9550590515137	34.2875492451986	34.2976837158203	655430.922290017	577640.434039946
45	M26T23	DOWN	n	1.97033364837333	-0.978439950542631	0.0309152080652115	25.9706783294678	23.0892511138916	853376	2482997.82233112	1260191.55404519			30		-2.89059686063311	0.135104571142794	25.9706783294678	25.9706783294678	23.0750670522054	23.3683338165283	868118.912865048	375682.288456485
46	M29T34	DOWN	n	1.73942651133688	-0.798611728127419	0.0319173745952477	28.976863861084	33.8124828338623	671616	2281602.21125241	1311697.96273763			36		-2.5979257483338	0.135104571142794	28.976863861084	28.976863861084	33.8073513387044	33.8174324035645	615338.182928277	564149.811486757
47	M39T18	DOWN	n	1.86268415509297	-0.897383065309396	0.0324615312405752	38.9495887756348	18.3613834381104	18853888	82224767.0373273	44143161.261402			22		-2.60534981023687	0.135104571142794	38.9495887756348	38.9495887756348	18.3415823008219	18.5794496612549	20605133.3369509	25370602.4557588
48	M14T13	DOWN	n	1.85171718846247	-0.888863773566439	0.0330200387513289	14.0022821426392	12.511482846578	28355584	140825397.869214	76051245.1613331			3		-2.63013405278143	0.135104571142794	14.0022821426392	14.0022821426392	12.4890661239624	12.5533339945475	44919282.7672891	31857120.0810285
49	M54T18	DOWN	n	2.19243817840263	-1.13253616263835	0.0330277132940124	54.022102355957	18.3713665008545	2399232	9396350.10747773	4285799.34432804			22		-2.58166662844979	0.135104571142794	53.9582672119141	54.022102355957	18.3612998555501	18.3809656829834	3336677.76660377	2908568.20822456
50	M16T16	DOWN	n	1.54382566708358	-0.626509848827498	0.0334284095389985	15.9872140884399	16.0648501485189	1557248	12149057.5686548	7869449.14033296			9		-2.72857982876561	0.135104571142794	15.9872140884399	15.9872140884399	16.05051612854	16.0855325317383	3086658.19638037	1665091.82211883
51	M25T20	UP	n	1.51387546293893	0.5982465287118	0.0335387653884911	24.9471282958984	19.569566309611	1288960	2290637.10497769	3467739.30772318			11		2.67194758795501	0.135104571142794	24.9471282958984	25.0111026763916	19.5268173217773	19.590217107137	515036.979701216	839713.251608311
52	M57T34	DOWN	n	1.79016667609348	-0.840093917980499	0.0337023621151309	57.0218772888184	33.814965133667	4096512	11542908.900536	6447952.05646719			36		-2.59177654520659	0.135104571142794	57.0218772888184	57.0218772888184	33.8073513387044	33.8175010681152	2689531.44377494	3476865.14748246
53	M57T30	DOWN	n	2.49272546130218	-1.31772399898338	0.0337421181707867	57.0218772888184	29.6308326721191	1288384	3658143.64336154	1467527.69213925			77		-3.06958672900401	0.135104571142794	56.9580612182617	57.0218772888184	29.6157321929932	29.7259178161621	1565178.66790871	310982.094084746
54	M61T11	DOWN	n	15.7861597062938	-3.98058834483578	0.0342637522374225	60.9780807495117	10.5110748329163	2584320	8339759.91836845	528295.67630964			32		-3.13913700827939	0.135104571142794	60.9780807495117	60.9780807495117	10.439000406901	10.6083670806885	5546277.14618043	446951.560540906
55	M57T24	DOWN	n	1.57874151391914	-0.658774979232349	0.0350915265091432	57.0218772888184	24.4136830495199	6140160	26509177.822649	16791335.1165647			51		-2.55258450672161	0.135104571142794	57.0218772888184	57.0218772888184	24.4087837982178	24.4187507629395	6585467.87070967	5394455.22014788
56	M28T16	DOWN	n	2.06589261290388	-1.04676526346842	0.035181058365727	27.9535636901855	16.2132169748942	165330944	908245754.823301	439638415.448246			5		-2.78835034763282	0.135104571142794	27.9535636901855	27.9535636901855	15.7053337097168	16.6857013702393	345149587.641683	148630011.945598
57	M55T8_2	DOWN	n	1.91962898811527	-0.940827504317181	0.0363537980859214	54.9795379638672	7.57719993591309	1290688	5049937.85953119	2630684.3097266			6		-2.51709715446308	0.136070961521293	54.9795379638672	54.9795379638672	7.37711668014526	7.58384966532389	1427645.92197629	1606445.17063052
58	M57T37	DOWN	n	1.96193236891701	-0.972275310308561	0.036698158947071	57.0218772888184	36.9836826324463	558976	1226842.36450139	625323.473906804			85		-2.72943035117998	0.136070961521293	57.0218772888184	57.0218772888184	36.9786824035645	36.9887657165527	448189.520005292	204862.276179812
59	M40T8	DOWN	n	1.86255493074263	-0.897282974375539	0.0375546845868331	39.9719924926758	7.57818313217163	9864192	33497808.4728347	17984870.0942627			6		-2.69944358743041	0.136886707303177	39.9080924987793	39.9719924926758	7.37261656570435	7.9263165512085	11628200.441599	5468888.04003573
60	M26T16	DOWN	n	2.01889316264514	-1.0135645670338	0.0400058934723417	25.9706783294678	16.1655006408691	41684992	218318321.204804	108137629.68951			18		-2.68773940602697	0.137043311239177	25.9706783294678	25.9706783294678	16.0405341339111	16.2572671000163	84261134.6317488	36090517.6069089
61	M39T23	DOWN	n	2.01897462944189	-1.01362278178957	0.0415094441208965	38.9495887756348	23.0831348775228	2693632	8283234.65033474	4102693.77809096			30		-2.70660934475726	0.137043311239177	38.9495887756348	38.9495887756348	22.7731838226318	23.3683338165283	3232725.10027864	1215702.46461398
62	M67T18	DOWN	n	2.52800276868281	-1.33799804356358	0.0424095248755381	66.9742279052734	18.3663330078125	11782144	53514956.1892721	21168867.7133671			22		-2.53749680253657	0.137043311239177	66.9742279052734	67.0379943847656	18.3469167022705	18.3714332580566	24845794.8701518	13969520.5328169
63	M19T5	DOWN	n	2.43942926457222	-1.28654365045787	0.0428553202283002	18.9959602355957	4.94648304494222	102711296	1139038181.62954	466928145.10827			19		-2.40535285554118	0.137043311239177	18.9319515228271	18.9959602355957	4.60833339436849	5.34630023956299	433853089.51468	449618222.006992
64	M30T18	DOWN	n	1.94812761159063	-0.962088183877633	0.0429004690105512	29.936128616333	18.3612663625081	1093504	3736021.05443775	1917749.65469912			22		-2.44817059226167	0.137043311239177	29.936128616333	30.000072479248	18.3524169311523	18.3809656829834	1345491.75751692	973506.13354401
65	M75T16	DOWN	n	2.54615169309229	-1.34831837381613	0.042952876775376	75.0079879760742	16.2055829620361	6451456	30981974.9084806	12168157.5345784	[7][M+1]+		5		-2.87849726638118	0.137043311239177	75.0079879760742	75.0079879760742	15.7745659891764	16.2572671000163	14465595.4985961	2083770.95249999
66	M30T10	DOWN	n	9.27279900126672	-3.21300488315858	0.0432135474237207	29.936128616333	10.4518500671387	2514432	9018288.18674782	972552.967611599			67		-2.91860212005325	0.137043311239177	29.936128616333	29.936128616333	10.439000406901	10.4532833099365	6161546.80918914	180413.924877731
67	M25T16	DOWN	n	2.01898261009909	-1.01362848450205	0.045012233405471	24.9471282958984	16.1866669260661	6566144	33736602.498043	16709704.3477691			5		-2.56228834042194	0.137043311239177	24.9471282958984	24.9471282958984	16.0555335235596	16.2556163024902	13461144.7592084	6292095.81411018
68	M19T12	DOWN	n	1.82715922130533	-0.86960235798225	0.0450932945447897	18.9319515228271	12.499116897583	782592	3452994.52683108	1889815.88827505			3		-2.61585920405804	0.137043311239177	18.9319515228271	18.9319515228271	12.4891339492798	12.5583493677775	1239966.84942226	497972.524260959
69	M46T10	DOWN	n	15.2264748940623	-3.92851007469659	0.0463739470291658	45.9131278991699	10.4525666885376	1521792	4850916.84527954	318584.365654535			67		-2.84898009607007	0.137043311239177	45.9131278991699	45.9131278991699	10.439000406901	10.4583166885376	3556132.93909773	90103.1387479085
70	M29T16	DOWN	n	1.92379799712032	-0.943957321014125	0.0471868602545302	28.976863861084	16.1781996561686	128917504	684237777.553357	355670282.731125			18		-2.50789015573728	0.137043311239177	28.976863861084	28.976863861084	16.0505324554443	16.6236155751546	262875474.381446	129302689.287343
71	M43T18	DOWN	n	1.62306241434897	-0.698718479331598	0.0478262737759623	42.9748344421387	18.3512080739339	41246720	209186264.521928	128883684.738541			22		-2.48976498684581	0.137043311239177	42.9748344421387	42.9748344421387	18.3312506459554	18.3704501953125	32412851.2383184	64426017.1745574
72	M15T12	DOWN	n	1.57464887418204	-0.655030162611912	0.0479135969354609	14.9627780914307	12.4990504837036	106549248	495309298.799654	314552219.812778			3		-2.55914643780438	0.137043311239177	14.9627780914307	14.9627780914307	12.4941331100464	12.5139829228719	146066043.086915	60074585.047883
73	M56T16	DOWN	n	2.17792204273946	-1.12295231467648	0.0486132737636584	56.0007476806641	16.199249323527	30851072	161630010.614153	74212945.8457796			5		-2.73849081773088	0.137043311239177	55.9369201660156	56.0007476806641	16.1442675577799	16.640682220459	70271840.0127774	12522691.1846083
74	M29T8	DOWN	n	1.73459461501118	-0.794598535858992	0.0512736885274454	28.976863861084	7.57474160321554	49582080	146940818.369717	84711907.3806014			6		-2.49530796348937	0.137043311239177	28.976863861084	28.976863861084	7.21671660868327	7.90298346583049	51334806.2847188	21779552.9865916
75	M60T8	DOWN	n	2.08309574802563	-1.05872915336178	0.0513938358407837	60.0210304260254	7.58216667175293	3891712	11973400.5891211	5747887.77734752			6		-2.61819741568433	0.137043311239177	59.9572296142578	60.0210304260254	7.5672998453776	7.58719968795776	5131741.30317505	1390884.37387224
76	M72T11	DOWN	n	1.59762024351443	-0.675924518460899	0.0517038036745503	72.0117263793945	10.5504331143697	15741952	59803701.8884639	37432989.5550825			32		-2.34130519405342	0.137043311239177	72.0117263793945	72.0117263793945	10.218383295695	10.5737166646322	17722776.5177686	11932082.5497922
77	M42T18	DOWN	n	1.56895077814438	-0.649800092114232	0.0530700474788302	41.9526672363281	18.3588830184937	10845184	51796900.7968589	33013719.4349205			22		-2.3400890106765	0.137043311239177	41.9526672363281	41.9526672363281	18.3364164733887	18.3704501953125	9607899.14933558	15160061.2678532
78	M55T18	DOWN	n	1.88847564867468	-0.917222180779524	0.0532071344870322	54.9795379638672	18.3615999247233	15280128	68225815.9715435	36127453.3878284			22		-2.27051981310107	0.137043311239177	54.9795379638672	54.9795379638672	17.8332170410156	18.8415508270264	23508852.6824429	21133130.0094609
79	M91T20	UP	n	1.94259797223022	0.957987360788138	0.0532565084915586	91.0003280639648	20.3885751546224	3085824	4709752.48299146	9149155.62316548			58		2.38432622137391	0.137043311239177	91.0003280639648	91.0640029907227	20.372533803304	20.6920164438883	1989769.12576002	3657100.09009099
80	M41T8	DOWN	n	1.87607590085149	-0.907718196492384	0.0540319676204208	40.9304237365723	7.57719993591309	62656512	205437586.105871	109503877.754962			6		-2.44207083118009	0.137043311239177	40.9304237365723	40.994312286377	7.37708330154419	7.92981666564941	80374431.5279213	35440332.5028424
81	M59T8	DOWN	n	1.67948545965322	-0.748019305321145	0.0541015756202299	59.0001106262207	7.57719993591309	27085824	89762526.5665473	53446444.5944543			6		-2.4122667761907	0.137043311239177	59.0001106262207	59.0001106262207	7.37708330154419	7.58719968795776	30325768.2204812	14614233.2696551
82	M44T8	DOWN	n	1.83511682838965	-0.875871911773215	0.0545078884977299	43.9330444335938	7.57719993591309	39960576	129369298.720001	70496491.9500659			6		-2.46366876274086	0.137043311239177	43.9330444335938	43.9969215393066	7.37711668014526	7.58719968795776	49563984.0973319	19964979.8995379
83	M16T13	DOWN	n	1.60741267837401	-0.684740366232189	0.0556164902065956	15.9872140884399	12.5015165697734	23204864	112793916.781262	70171100.613291			3		-2.380116609373	0.137043311239177	15.9872140884399	15.9872140884399	12.4890661239624	12.5533339945475	35823157.6600875	17893021.4048539
84	M57T18	DOWN	n	2.26853803565542	-1.18176284897295	0.0559732440025185	57.0218772888184	18.3688993453979	40046592	155896781.495146	68721255.2951993			22		-2.25231443974873	0.137043311239177	56.9580612182617	57.0218772888184	18.3520844370524	18.3756331888835	67674739.9177149	53948701.8231315
85	M83T23	DOWN	n	50.1642484230893	-5.64858763041516	0.056996310357551	83.037841796875	23.3668670806885	8914944	19018158.1796583	379117.773663379			42		-2.64846090556569	0.137043311239177	83.037841796875	83.037841796875	23.3632500050863	23.3683338165283	15731589.9583836	402876.339924789
86	M57T26	DOWN	n	2.79282452631285	-1.48172493166621	0.0570680121211047	57.0218772888184	25.8842327473958	3642112	8429359.25694983	3018220.14864588			56		-2.4917146877665	0.137043311239177	56.9580612182617	57.0218772888184	25.8793515014648	25.88938331604	4627667.13686026	1471419.61298032
87	M41T34	DOWN	n	1.68161611013053	-0.749848395710356	0.0574430253945009	40.9304237365723	33.812417755127	1556672	3587772.71893802	2133526.610101			36		-2.26570847929182	0.137043311239177	40.9304237365723	40.994312286377	33.8075180053711	33.8125	811084.306301571	1184061.88072415
88	M76T16	DOWN	n	1.9454303940671	-0.960089362767376	0.0577251898602889	75.9641265869141	16.2132169748942	955904	3803069.98684006	1954873.3269708	[7][M+2]+		5		-2.38863062235672	0.137043311239177	75.9641265869141	75.9641265869141	16.1697323862712	16.2572671000163	1580896.54204164	702987.254173468
89	M71T15	DOWN	n	2.14937792046366	-1.10391917101288	0.0578034433450276	70.9916000366211	14.7026255251567	1634624	4604032.55646654	2142030.26495841			70		-2.50156940878235	0.137043311239177	70.9916000366211	70.9916000366211	14.6999829864502	14.7054667739868	2113203.65627099	614371.227581253
90	M29T18_2	DOWN	n	2.05723348048891	-1.04070553816441	0.0579018555085222	28.976863861084	17.7220916697184	1937024	13228728.1120954	6430348.44491815			60		-2.56596161913088	0.137043311239177	28.976863861084	28.976863861084	17.7054991048177	17.7410491536458	5812727.5836264	1144573.59531251
91	M74T16	DOWN	n	1.93933129427247	-0.955559278832629	0.0594319460993187	73.9880447387695	16.199249323527	159629312	795015797.59488	409943262.372367	[7][M]+		5		-2.43025620713335	0.137043311239177	73.9880447387695	73.9880447387695	16.139249323527	16.2572671000163	333877910.026232	118560263.477292
92	M73T16	DOWN	n	1.83814863650058	-0.878253430648783	0.0597758856145187	72.9680480957031	16.1866669260661	107823104	555183666.584432	302034153.038558			5		-2.41214263523774	0.137043311239177	72.9680480957031	72.9680480957031	16.0453168080648	16.2572671000163	219843641.332487	82092466.6303198
93	M69T23	DOWN	n	12.1103921518584	-3.59817367720956	0.0605359846518407	69.0149307250977	23.3682491658529	2802176	6456484.68392463	533135.888827006			42		-2.58631643281467	0.137043311239177	69.0149307250977	69.0149307250977	23.3668670806885	23.3683338165283	5112991.68995208	289610.282166194
94	M74T15	DOWN	n	2.17804698020681	-1.12303507314591	0.0616617264102546	73.9880447387695	14.7049160003662	2268672	7040625.7216309	3232540.79715139			70		-2.41512027895018	0.137043311239177	73.9880447387695	73.9880447387695	14.7000333023071	14.7099332809448	3343468.37297154	1119021.65977846
95	M56T22	DOWN	n	3.41542855516288	-1.7720666138352	0.0621580529953007	56.0007476806641	21.7920831960042	5016576	23661917.5323444	6927949.78731915			33		-2.33025373787883	0.137043311239177	56.0007476806641	56.0007476806641	21.1280340270996	21.8977671813965	14656790.4702578	6559352.65124182
96	M27T23	DOWN	n	1.81721091871331	-0.861725878967687	0.0625054502654825	26.9941463470459	23.0790823109945	4417280	9264116.03495963	5097986.116834			30		-2.22708760882206	0.137043311239177	26.9941463470459	26.9941463470459	23.0700678914388	23.3633346557617	3532009.74726263	2240938.0847862
97	M39T30	DOWN	n	3.46516304976618	-1.79292323852547	0.0628934213381009	38.9495887756348	29.7309169769287	755648	1840413.28345646	531118.812311198			43		-2.54495242285878	0.137043311239177	38.9495887756348	38.9495887756348	29.73085105896	29.7358493804932	1146817.86551934	90504.8568733286
98	M32T5	DOWN	n	1.20198897644726	-0.265423665019322	0.0636191928982175	31.9183673858643	4.54598331451416	251150336	3994142920.12137	3322944717.78511			4		-2.15778853708043	0.137043311239177	31.9183673858643	31.9183673858643	4.54099988937378	4.5480000038147	523966181.461655	457434162.690511
99	M47T8	DOWN	n	1.78902413622394	-0.839172851322569	0.063644302054338	46.9349899291992	7.57769153404236	2088384	6745648.69715545	3770574.44926002	[4][M+2]+		6		-2.34949749547808	0.137043311239177	46.9349899291992	46.9349899291992	7.57216644287109	7.58719968795776	2636570.18024544	1032263.14156899
100	M25T13	DOWN	n	1.61903566305244	-0.695134764727714	0.0651560944211225	24.9471282958984	12.5015165697734	7683072	34283510.1503824	21175265.5810843			3		-2.33156705387792	0.137043311239177	24.9471282958984	24.9471282958984	12.4890661239624	12.5533339945475	11709392.6922922	4574795.36936725
101	M68T23	DOWN	n	80.4131335120102	-6.32935924436676	0.0658823571693254	67.9946060180664	23.3668670806885	3334144	6977509.30284002	86770.7673871194			42		-2.51217099608379	0.137043311239177	67.9946060180664	67.9946060180664	23.3633346557617	23.3682491658529	6132854.13530713	82130.9155600739
102	M43T7_2	DOWN	n	1.36811742636795	-0.452192062949103	0.0667222731211876	42.9109535217285	6.64807495117187	7548416	35066365.5054411	25631107.9952651			23		-2.14404633638315	0.137043311239177	42.9109535217285	42.9748344421387	6.42639979807536	6.66178321838379	5971534.33633756	7821164.31769225
103	M74T12	UP	n	1.40170299667022	0.487180692698664	0.0668854561102792	73.9880447387695	12.4841166687012	2144512	4927926.72315872	6907489.65522285			3		2.17354439292204	0.137043311239177	73.9880447387695	73.9880447387695	12.4740657806396	12.4890493011475	1114101.46193399	1704739.46765481
104	M27T11	DOWN	n	1.67008437501142	-0.73992099152303	0.0673958462715949	26.9941463470459	10.5481665395101	6664960	26126653.0184531	15643912.0138911			32		-2.14440209079151	0.137043311239177	26.9941463470459	26.9941463470459	10.256233757019	10.5783492279053	8814469.54272488	6464398.20011164
105	M47T16	DOWN	n	1.73474903481784	-0.794726964006746	0.0683195433544999	46.9349899291992	16.1655006408691	5686784	28643562.9367444	16511646.5620355			18		-2.30989256433898	0.137043311239177	46.9349899291992	46.9349899291992	16.0453837941488	16.2572671000163	11025409.5268867	4045499.28360146
106	M66T23	DOWN	n	27.9650496052404	-4.80555298430869	0.069231430035446	66.0175476074219	23.3668670806885	308912	453246.732747142	16207.6141163793			42		-2.46425083290999	0.137043311239177	66.0175476074219	66.0175476074219	23.3633346557617	23.3682491658529	396345.715190467	13350.4051048058
107	M57T28	DOWN	n	2.33330859264592	-1.2223771241409	0.0695706682350448	57.0218772888184	27.8500172398885	2770176	11909007.073969	5103914.29213589			64		-2.24740967481074	0.137043311239177	57.0218772888184	57.0218772888184	27.7550839233398	27.8501510620117	6190094.64642902	2743317.30610137
108	M45T8	DOWN	n	1.82969509891964	-0.871603257293259	0.0696516335589887	44.9550590515137	7.57769153404236	718405632	2216580801.91314	1211448182.38948	[4][M]+		6		-2.33096980937615	0.137043311239177	44.9550590515137	44.9550590515137	7.36711692810059	7.58719968795776	920626358.858642	286615448.195072
109	M39T8	DOWN	n	1.62730167619733	-0.702481728828042	0.0698262716491884	38.9495887756348	7.57769153404236	47702016	160617048.362236	98701458.1940121			6		-2.23827975343719	0.137043311239177	38.9495887756348	38.9495887756348	7.37211643218994	8.3339834060669	56324720.0428586	25563522.2091362
110	M69T26	DOWN	n	4.28699123509824	-2.09996546751802	0.0703828719337014	69.0149307250977	25.8793515014648	1146048	2332573.76773138	544105.093715668			56		-2.37165844160979	0.137043311239177	69.0149307250977	69.0149307250977	25.8793163299561	25.8793830871582	1642285.68331117	382406.983953816
111	M39T6	DOWN	n	1.91892420618916	-0.940297728982742	0.0710956591464238	38.9495887756348	6.43170022964478	1100160	3105724.19374743	1618471.52885479			16		-2.21073198582928	0.137043311239177	38.9495887756348	38.9495887756348	5.9365496635437	6.44175004959106	1356983.78998192	649234.338228646
112	M71T18_2	DOWN	n	1.95419032248928	-0.966570981093508	0.0716377070171297	70.9916000366211	17.7179092102051	3047424	8896289.1854303	4552416.96934516			60		-2.27402781202134	0.137043311239177	70.9916000366211	70.9916000366211	17.6703335062663	17.7361164093018	4013723.94313056	1461007.98868751
113	M75T29	DOWN	n	1.33870190024167	-0.420834739659412	0.0720090559209152	75.0079879760742	28.9105672836304	1300736	4012256.22185052	2997124.46895475			26		-2.23564744764947	0.137043311239177	75.0079879760742	75.0079879760742	28.9105167388916	28.9106006622314	392449.662732915	936409.872810756
114	M69T25	DOWN	n	3.13291455930988	-1.64750542513803	0.0731306418082882	69.0149307250977	25.0439834594727	797696	1886266.17362571	602080.311453247			83		-2.24940331031195	0.137071396605709	69.0149307250977	69.0149307250977	25.0390663146973	25.0440148162842	1194438.82261962	450503.925940063
115	M60T30	DOWN	n	14.6503678879396	-3.87286498775619	0.0735105039016826	59.9572296142578	29.7283754348755	8834048	16415481.8814987	1120482.57129517			43		-2.41053367517373	0.137071396605709	59.9572296142578	59.9572296142578	29.7258499908447	29.7358818054199	14187903.2529034	53108.4545859858
116	M58T20	DOWN	n	1.78309353544633	-0.834382384166029	0.0753415348573288	58.0429344177246	19.6005653177897	1474048	6668021.16716899	3739580.13677611			11		-2.26280337493068	0.137071396605709	57.9791221618652	58.0429344177246	19.581099802653	19.6090833231608	2758380.80936064	875014.926998666
117	M40T13	DOWN	n	1.56463019537943	-0.645821712534171	0.0757590821694452	39.9080924987793	12.5089827893575	12005376	48370373.2174833	30914891.8129841			3		-2.06056107121226	0.137071396605709	39.9080924987793	39.9719924926758	12.4840669631958	12.5691003799438	15066359.6768059	11480996.226247
118	M115T30	DOWN	n	243.937066672977	-7.93036518465421	0.0766818610224522	115.058937072754	29.7283834838867	8135168	12890965.4947075	1733.83939587823			43		-2.37166367211894	0.137071396605709	115.058937072754	115.058937072754	29.7208995819092	29.7358493804932	12152312.4682733	1222.25716782707
119	M26T13	DOWN	n	1.5069213525472	-0.591604123471256	0.0767686581379694	25.9706783294678	12.5090248667399	7638016	36852200.9774884	24455291.522146			3		-2.20831847359563	0.137071396605709	25.9706783294678	25.9706783294678	12.4890661239624	12.8692169189453	11726211.748739	4479500.8415285
120	M51T20_2	DOWN	n	1.74721963681944	-0.805060975760759	0.0773953495414945	50.9578475952148	19.5883170725505	373920	1392273.52742811	796850.892748975			11		-2.27772168939805	0.137071396605709	50.9578475952148	50.9578475952148	19.5810671488444	19.6195829416911	566433.33821851	144336.845600076
121	M42T10_2	DOWN	n	1.62299876070048	-0.698661898264226	0.078482290563946	41.9526672363281	9.60795021057129	1470656	6945689.63511332	4279540.93576484			50		-2.19454924540123	0.137071396605709	41.9526672363281	41.9526672363281	9.59800052642822	9.61296737670898	2542759.02716678	956156.768328349
122	M40T23	DOWN	n	11.5427419862241	-3.5289140727731	0.0786267287743181	39.9719924926758	23.3650585428874	1438528	2508394.59163113	21723.1762207031			42		-2.34806421971542	0.137071396605709	39.9719924926758	39.9719924926758	23.0840833791097	23.3683338165283	2367565.74862551	48574.4987166992
123	M61T30	DOWN	n	94.3537172307333	-6.5600074513427	0.0787650308599779	60.9780807495117	29.7308330535889	1089280	1634997.3526857	17328.3830321965			43		-2.34701236645026	0.137071396605709	60.9780807495117	60.9780807495117	29.7258499908447	29.7309169769287	1541159.42073619	11319.4307206471
124	M50T18	DOWN	n	1.92853012964941	-0.947501685534334	0.0793480576181123	49.9362831115723	18.3713998794556	1160960	4336490.34144607	2248598.69948437			22		-2.01104445363521	0.137071396605709	49.9362831115723	49.9362831115723	18.3615999247233	18.3809656829834	1701707.00530854	1579120.01738505
125	M67T23	DOWN	n	14.6373422246546	-3.87158171494365	0.079854369861637	67.0379943847656	23.3676004486084	433264	708414.345161765	48397.7442276738			42		-2.33110539369909	0.137071396605709	67.0379943847656	67.0379943847656	23.358233678182	23.8486003875732	632379.979293745	30357.532254431
126	M25T7_2	DOWN	n	1.33677651478019	-0.418758292680063	0.0803097387290532	24.9471282958984	6.65180015563965	1058240	4452387.64976406	3330689.61081815			23		-2.11291248684415	0.137071396605709	24.9471282958984	24.9471282958984	6.64448328272502	6.6523332862854	1064392.98121139	525569.249836289
127	M31T16	DOWN	n	1.68172588221592	-0.749942568496616	0.0815872271520079	30.9592571258545	16.191499420166	8693760	46229141.5626212	27489106.3112542			5		-2.1050913121161	0.137626603655595	30.9592571258545	30.9592571258545	16.0554676055908	16.7050337117513	17902798.2275488	8702844.58565152
128	M51T23	DOWN	n	4.45979443940452	-2.156977215059	0.0819149541075215	50.9578475952148	23.363292330424	240096	389199.032575966	87268.3792636713			42		-2.25022745882748	0.137626603655595	50.9578475952148	50.9578475952148	23.0932846069336	23.3668670806885	293260.831012833	63376.2162050338
129	M41T18	DOWN	n	1.73921393905569	-0.798435408107769	0.0874485064594193	40.9304237365723	18.3588830184937	51609600	201410140.219027	115805270.240867			22		-1.9466886795304	0.1457846693255	40.9304237365723	40.994312286377	18.3524169311523	18.3756331888835	68945678.7469833	70109370.01537
130	M45T30	DOWN	n	5.45643148043722	-2.44795773345185	0.0905749956112238	44.891185760498	29.73085105896	1294528	2682513.87580051	491624.220961638			43		-2.21647618388267	0.148900118519824	44.891185760498	44.891185760498	29.7308330535889	29.7309169769287	2207028.90339795	119381.088417901
131	M46T8	DOWN	n	1.89655664897402	-0.92338246468425	0.0921893193545049	45.9131278991699	7.57716655731201	17810432	44316221.9344348	23366674.5248072	[4][M+1]+		6		-2.09867671998134	0.148900118519824	45.9131278991699	45.9131278991699	7.57231664911906	7.58885025660197	21268746.509385	6772629.18332222
132	M70T21	DOWN	n	1.9172355806288	-0.939027619282119	0.0926382099941441	70.0351791381836	20.7875492502848	454336	914607.618606263	477044.984897628			87		-1.98302295044854	0.148900118519824	70.0351791381836	70.0351791381836	20.7873670959473	20.7973155975342	431148.603593249	239901.199045865
133	M42T23	DOWN	n	2.40301064583859	-1.26484303992201	0.0940598481857293	41.9526672363281	23.0831348775228	5081088	11764782.0472686	4895850.98910913			30		-2.14448590566457	0.148900118519824	41.9526672363281	41.9526672363281	22.7731838226318	23.3718681488037	7039046.81798185	1322874.26289488
134	M31T13	DOWN	n	1.50341773654894	-0.588245929222322	0.0941347565980017	30.9592571258545	12.5015165697734	27854848	124590589.411825	82871570.8102655			3		-2.02797540195945	0.148900118519824	30.9592571258545	30.9592571258545	12.4890661239624	12.5533339945475	42325448.4414734	18015062.85502
135	M29T7	DOWN	n	1.25532000644409	-0.328055183188171	0.0945887389168396	28.976863861084	6.65183305740356	12901376	59431365.0063408	47343597.4104247			23		-2.04540264057108	0.148900118519824	28.976863861084	28.976863861084	6.64183330535889	6.65683317184448	12341429.466925	4723704.09108549
136	M44T18	DOWN	n	1.74574125528478	-0.803839746035125	0.0946430419315338	43.9330444335938	18.366382598877	52609024	184433233.255113	105647519.468758			22		-1.89767517540759	0.148900118519824	43.9330444335938	43.9330444335938	18.3520844370524	18.3756331888835	62415165.8548686	68721459.3405797
137	M26T7_2	DOWN	n	1.28409073533227	-0.360747148557484	0.0948563568590854	25.9706783294678	6.65181660652161	4675840	21683552.532471	16886308.6819642			23		-2.05693327283001	0.148900118519824	25.9706783294678	25.9706783294678	6.64448328272502	6.65683317184448	4913742.18496854	1746896.79252571
138	M43T24	DOWN	n	1.88202513075245	-0.912285892556281	0.0967527091232225	42.9748344421387	24.3086986541748	2434560	7318236.26053635	3888490.19120721			69		-1.96997753091715	0.150776347259285	42.9748344421387	42.9748344421387	24.3037327575684	24.3186664581299	3467718.65450708	1769312.45401892
139	M42T13	DOWN	n	1.48328474218014	-0.568795574663062	0.100480181740461	41.9526672363281	12.5039826558431	165494784	759975580.422283	512359871.851218			3		-1.97288868711102	0.154360882448507	41.9526672363281	41.9526672363281	11.9938996887207	12.8077659759521	257026367.763259	112695431.848064
140	M31T10	DOWN	n	1.50833582504057	-0.592957674748081	0.101666778998935	30.9592571258545	9.61105029042562	6228992	25189359.7461851	16700100.4206126			50		-1.88918993807531	0.154360882448507	30.9592571258545	30.9592571258545	9.59800052642822	9.62848320770264	8431246.08113471	5465911.21189213
141	M24T13	DOWN	n	1.63637952459354	-0.710507390546757	0.102228951874127	23.9234848022461	12.5040919113159	2951680	11962357.7424815	7310258.75275044			3		-1.96003837244427	0.154360882448507	23.9234848022461	23.9234848022461	12.4840669631958	12.5583493677775	4860910.31057212	2130359.46676022
142	M47T18	DOWN	n	1.56713164522364	-0.648126376960396	0.102440593991692	46.9349899291992	18.3257338612874	262656	666943.426583092	425582.259547771			40		-1.92781865165675	0.154360882448507	46.9349899291992	46.9349899291992	18.3157491200765	18.335667561849	127651.00161479	249157.178226792
143	M12T13	DOWN	n	1.47357459667748	-0.559320095774159	0.102641767086222	12.0169992446899	12.5089837239583	2079488	8704814.50577567	5907277.80283585			3		-1.97693061973739	0.154360882448507	12.0169992446899	12.0169992446899	12.4941158294678	12.543499478658	2943788.49884793	1160397.25475015
144	M18T6_1	DOWN	n	1.92002497375915	-0.941125076198597	0.103419231043567	17.9717960357666	6.37160818926493	187596800	2762904038.17374	1438993802.65057			16		-2.00775109566323	0.154450024703718	17.9717960357666	17.9717960357666	6.36173343658447	6.37171697616577	1405958977.36307	444205363.743365
145	M88T18_2	DOWN	n	2.46688553089737	-1.30269077285807	0.105873194863134	88.0068435668945	17.711332438151	1697920	3125674.83341196	1267053.04898154			60		-2.00662315528328	0.157024415803919	88.0068435668945	88.0068435668945	17.700484685262	17.7211170196533	1995880.93565604	553258.52614717
146	M54T16	DOWN	n	1.82096692837528	-0.864704720940649	0.109647626969191	54.022102355957	16.1747334543864	1880320	9858105.77749517	5413665.4674398			18		-1.94718124051851	0.159287798954388	53.9582672119141	54.022102355957	16.0555335235596	16.2572671000163	4821728.65783879	1673306.24370835
147	M34T6	DOWN	n	1.50622548412824	-0.590937759706453	0.110202812523264	33.9002914428711	5.59141635894775	491936	4608833.09183788	3059856.0045645			14		-1.87897578251514	0.159287798954388	33.9002914428711	33.9002914428711	5.57140027999878	5.59641695022583	826327.361658579	1647767.6160635
148	M39T28	DOWN	n	2.63526165681042	-1.39794621508508	0.110265914924732	38.9495887756348	27.7550487518311	1583488	3566441.33189247	1353353.78279252			46		-1.9202449825054	0.159287798954388	38.9495887756348	38.9495887756348	27.7500828552246	28.1202659606934	2394153.39397126	953594.267138501
149	M30T13	DOWN	n	1.46464876105082	-0.550554731920491	0.110362012072209	29.936128616333	12.5040247332255	5067520	21324266.0608566	14559303.655545			3		-1.82642040907552	0.159287798954388	29.936128616333	29.936128616333	12.4840669631958	12.5390000127157	6860187.52426781	4640463.73509743
150	M43T13	UP	n	1.3761057105021	0.46059130009762	0.114469694938866	42.9428939819336	12.5015165697734	965541888	1972992192.71942	2715045823.17724			3		1.80501532517727	0.163880751975013	42.9109535217285	42.9748344421387	12.4840669631958	12.8029334818522	767131017.432598	506510608.253258
151	M69T18	DOWN	n	6.83557145482806	-2.77306195240107	0.115068307562234	69.0149307250977	18.3662990163167	5784320	33007944.5217072	4828849.3127218			22		-1.99223437725111	0.163880751975013	69.0149307250977	69.0149307250977	18.3564321899414	18.5363658498128	31390421.4966609	3869276.40404788
152	M41T6	DOWN	n	2.26525472312567	-1.17967328741403	0.117660967651846	40.9304237365723	6.43674993515015	3711488	9139928.32397499	4034834.68356416			16		-1.91049173395286	0.166470773573019	40.9304237365723	40.994312286377	6.42639979807536	6.6523332862854	5719082.56108894	1730215.96312149
153	M82T18	DOWN	n	1.78119349112202	-0.832844244973881	0.120198080417593	82.0183944702148	18.3688993453979	12368896	40864765.0363572	22942350.3061509			22		-1.74122644190599	0.167952070113394	82.0183944702148	82.0183944702148	18.3520844370524	18.3830511728923	15438573.5479335	17069797.1683041
154	M31T20	DOWN	n	1.5944392443808	-0.67304912518473	0.12026988954661	30.9592571258545	19.5835083058675	6653184	34527458.2779667	21654922.5062354			11		-1.8032072748613	0.167952070113394	30.9592571258545	30.9592571258545	19.5318183898926	19.6052330525716	14052336.9705925	7572068.5605159
155	M81T24	DOWN	n	5.77030570577234	-2.52864775362267	0.123874239196664	80.9988632202148	24.2987670898438	1216960	1732561.15645835	300254.656304462			69		-1.90141375601386	0.16846038321002	80.9988632202148	80.9988632202148	24.2987335968018	24.3086986541748	1646043.86228066	357395.038999619
156	M55T23	DOWN	n	1.75362228264969	-0.810338035336239	0.124352761294455	54.9795379638672	23.0779500910441	2858496	6573731.09077027	3748658.50862564			30		-1.85044503471119	0.16846038321002	54.9795379638672	54.9795379638672	23.0662833099365	23.3683338165283	3229571.51575909	1106307.81968421
157	M28T4	DOWN	n	1.2826466996606	-0.359123840077401	0.124604671751338	27.9535636901855	3.86806677563985	1048903680	13862612588.3146	10807818389.8831			2		-1.76868732192518	0.16846038321002	27.9535636901855	27.9535636901855	3.07541656494141	4.31089973449707	3354816543.30206	1913243082.74819
158	M56T18	DOWN	n	1.726415947704	-0.787780096842649	0.12578686124322	56.0007476806641	18.3688993453979	50335744	172935629.913596	100170315.353949			22		-1.71447358391068	0.16846038321002	56.0007476806641	56.0007476806641	18.3520844370524	18.377550104777	61399645.3171077	72364410.9152128
159	M31T12	DOWN	n	1.52989639435445	-0.613433955916568	0.126110335359679	30.9592571258545	11.9972668774923	711424	3095813.34886432	2023544.44411291			84		-1.73299821742701	0.16846038321002	30.9592571258545	30.9592571258545	11.9938996887207	12.0165998484294	784653.554362778	1139513.86282876
160	M61T13	DOWN	n	1.52995708957301	-0.61349119048109	0.126380265065038	60.9780807495117	12.5040247332255	17739776	71829504.7408789	46948705.4443636			3		-1.83431266159067	0.16846038321002	60.9780807495117	60.9780807495117	12.4840669631958	12.5533339945475	28614579.1507473	10056332.5555236
161	M58T14	DOWN	n	1.38866612872152	-0.473699779782505	0.126779529042803	57.9791221618652	14.2248077964783	5049088	23035793.3736982	16588431.803191			37		-1.77127099843531	0.16846038321002	57.9791221618652	57.9791221618652	13.9866507263184	14.2297496795654	3754131.05309191	7221714.96792348
162	M31T22	DOWN	n	2.11377056479589	-1.0798187906304	0.127307226911428	30.9592571258545	21.5481828765869	862080	2753653.22261813	1302720.96152689			24		-1.78152976694476	0.16846038321002	30.9592571258545	30.9592571258545	21.5325331471761	21.8222988433838	1642375.64002009	786821.345447899
163	M72T24	DOWN	n	4.76576610846201	-2.2527081495051	0.127683923353732	72.0117263793945	24.2987670898438	1463680	2276384.22688819	477653.366758029			69		-1.86103817384396	0.16846038321002	72.0117263793945	72.0117263793945	24.2987335968018	24.3037014007568	2091441.0049989	544683.709697161
164	M34T4	DOWN	n	1.29046514534568	-0.367891175669763	0.129239690346403	33.9002914428711	3.88807498200734	1923328	16222709.3180009	12571210.7580057			2		-1.80434597331303	0.169473278325552	33.9002914428711	33.9002914428711	3.7206666469574	4.65106678009033	1623791.73851429	4223813.20634493
165	M14T20	DOWN	n	1.57188782759874	-0.652498268270105	0.133487239864666	14.0022821426392	19.5762252324422	1226816	7444576.68911061	4736073.75691886			11		-1.68218124273703	0.173982264360676	14.0022821426392	14.0022821426392	19.5565999552409	19.6100655466715	2851891.92942678	2197508.08601578
166	M57T16	DOWN	n	1.5505441957359	-0.632774648208064	0.13621650764956	56.9580612182617	16.1832487894694	58015744	242576699.164398	156446168.920241			18		-1.77733904520193	0.175537526523208	56.9580612182617	56.9580612182617	15.7854500961304	16.2556163024902	102352726.545878	35580371.0717782
167	M58T18	DOWN	n	1.70010094923613	-0.765620413797303	0.136586454752317	57.9791221618652	18.3663160120646	6350080	22168438.9635626	13039483.9044841			22		-1.65857094810927	0.175537526523208	57.9791221618652	57.9791221618652	18.3564321899414	18.3809656829834	8044971.07931988	9314210.23671207
168	M13T13	DOWN	n	1.41723162574151	-0.503075564889605	0.137772819970676	12.9776639938354	12.5015165697734	8330240	35449531.1459461	25013223.3165476			3		-1.71541802700176	0.175537526523208	12.9776639938354	12.9776639938354	12.4890661239624	12.5483329264323	12141294.6914391	6136266.3628119
169	M70T11	DOWN	n	1.84500239991626	-0.883622692895448	0.138345896186431	69.9714126586914	10.5926672643026	1336768	3306831.40424326	1792318.21291579			76		-1.71802185560621	0.175537526523208	69.9714126586914	69.9714126586914	10.2837832336426	10.6083670806885	1772331.90822945	862812.589607865
170	M72T18	DOWN	n	1.72319831084845	-0.785088740805022	0.138761736469567	72.0117263793945	18.3664321899414	15034368	49865075.3860852	28937514.081901			22		-1.64930202129752	0.175537526523208	72.0117263793945	72.0117263793945	18.3520844370524	18.3756331888835	18299621.3051811	21682809.4552277
171	M44T7	UP	n	1.19027918501279	0.25130000344331	0.139993185142271	43.9330444335938	6.65431648254395	2560256	10020891.6096818	11927658.6982735			23		1.67715216380774	0.176059698683821	43.9330444335938	43.9969215393066	6.64681673049927	6.66179990768433	2172161.77642822	1320798.24034095
172	M41T23	DOWN	n	3.66541539222762	-1.87397670459315	0.141010255998801	40.9304237365723	23.0832824707031	9936896	17758685.6394084	4844931.26674401			30		-1.78493608961189	0.176307758484951	40.9304237365723	40.994312286377	23.0700678914388	23.3683338165283	15705561.9320956	3879559.54504285
173	M31T7_2	DOWN	n	1.23449980640201	-0.303926610232922	0.143532339021822	30.9592571258545	6.65055850028992	51146752	225222902.358934	182440613.753803			23		-1.72152446122552	0.178423818244586	30.9592571258545	30.9592571258545	6.64448328272502	6.65683317184448	51743425.2505712	20262717.4714932
174	M27T8	DOWN	n	1.59221623371918	-0.671036276918175	0.147266879792965	26.9941463470459	7.57231664911906	67465216	151373838.694876	95071156.4730686			6		-1.67292355743889	0.181576207287714	26.9941463470459	26.9941463470459	7.21750000762939	7.5821999168396	67731122.8589632	32800588.6780082
175	M39T11	DOWN	n	1.26045178534288	-0.333940933446678	0.148246159661633	38.9495887756348	10.5439670283	1837440	8744052.05179414	6937236.43654922			32		-1.61492331568553	0.181576207287714	38.9495887756348	38.9495887756348	10.2514003092448	10.5733660507202	2012353.39276714	1486362.69163586
176	M45T13	DOWN	n	1.31286751317641	-0.392721335326524	0.148601241703177	44.891185760498	12.5064832089742	827785216	3086062389.79753	2350627431.04289	[3][M]+		3		-1.60516338611023	0.181576207287714	44.891185760498	44.891185760498	12.4890661239624	12.8050509007772	792878658.551281	648794519.292467
177	M40T6	DOWN	n	1.74779433102187	-0.805535427932322	0.150543782543429	39.8441963195801	5.57139992713928	6902272	97750350.0354218	55825610.0941177			14		-1.68367890669103	0.182910538095343	39.8441963195801	39.9080924987793	5.22123289108276	5.99656677246094	20499874.3572571	51768455.9708559
178	M41T13	DOWN	n	1.64999107869831	-0.72245822401503	0.154591939391631	40.9304237365723	12.543757909139	59019264	252222110.064856	152862711.393468			7		-1.58587052589718	0.184236857615779	40.9304237365723	40.994312286377	11.9988998031616	12.8742170333862	112518033.47217	83466316.3207093
179	M81T28	DOWN	n	4.93225313650259	-2.30224684463234	0.154716569548182	80.9988632202148	27.7500910186768	2479872	3891336.10057136	788957.09382237			46		-1.69829093169573	0.184236857615779	80.9988632202148	80.9988632202148	27.7500514984131	27.7549507497152	3929279.59028495	1116297.4021267
180	M57T11	DOWN	n	1.35211665221381	-0.43521962374325	0.154965232163822	56.9580612182617	10.5539502232869	4379392	15148847.030866	11203801.8362269			32		-1.57500607741596	0.184236857615779	56.9580612182617	56.9580612182617	10.2277340240479	10.5685508371989	3612332.84994812	4280267.40211816
181	M29T23	DOWN	n	1.75536379431854	-0.811770056096351	0.155062193291048	28.976863861084	23.0727653045654	3715840	8788543.09968789	5006679.03037146			30		-1.67054265674579	0.184236857615779	28.976863861084	28.976863861084	23.0662833099365	23.0840833791097	4753631.52421104	1740159.12544971
182	M60T13	DOWN	n	1.37621689401898	-0.460707859041876	0.159257875632047	59.9572296142578	12.5411668891907	600178688	2504699993.21691	1819989279.38053			7		-1.60297995234827	0.188182268771357	59.9572296142578	59.9572296142578	12.4890661239624	12.8142663192749	843084790.156397	448873990.311535
183	M52T20	DOWN	n	1.40809475481796	-0.493744420414354	0.160320473015089	51.9793357849121	19.5662421696981	331664	1053572.54625129	748225.602464873			11		-1.54781791589919	0.188402675407558	51.9793357849121	51.9793357849121	19.5268173217773	19.6147485402425	305358.886882623	318346.607386578
184	M45T18	DOWN	n	1.47529644245657	-0.561004875214158	0.16151967766296	44.9550590515137	18.3562500356038	11890688	54844061.1203299	37174942.9755332			22		-1.62535598949377	0.18865710322368	44.9550590515137	44.9550590515137	18.3364164733887	18.3756331888835	9252671.65663739	22478273.7380235
185	M111T28	DOWN	n	3.69438589827676	-1.88533457136969	0.162291479791205	111.05110168457	27.7525339126587	4766976	6181299.45701475	1673160.20232158			46		-1.63304619691033	0.18865710322368	111.05110168457	111.05110168457	27.7499496815999	27.7550839233398	5782348.99858654	2160599.25685106
186	M62T13	DOWN	n	1.50782911657865	-0.592472936143787	0.165217126899118	61.966968536377	12.5114833234151	3203072	11538363.9796163	7652302.14269734			3		-1.55477233732342	0.191025476305027	61.9350700378418	61.9988670349121	12.499116897583	12.5583493677775	4710366.63936441	3008068.22980686
187	M56T23	DOWN	n	1.75630189192237	-0.812540852017165	0.170203408898292	56.0007476806641	23.0779500910441	1520128	3696699.88668838	2104820.30662858			30		-1.64651184924499	0.195738302372039	56.0007476806641	56.0007476806641	23.0700678914388	23.0840833791097	2123962.56778345	403090.145422211
188	M57T23	DOWN	n	1.57133861298676	-0.651994105289724	0.172564713796509	57.0218772888184	23.0831348775228	1488128	3589492.98039053	2284353.57645015			30		-1.60004791989971	0.195909460174417	57.0218772888184	57.0218772888184	23.0727653045654	23.5231156107585	1735492.3858164	561068.872245082
189	M86T16	UP	n	1.4373444822622	0.523405867843756	0.173002919130714	85.9684448242188	16.0602415618896	6184192	18780700.69099	26994336.5112124			9		1.65171010856639	0.195909460174417	85.9684448242188	85.9684448242188	16.0551503702799	16.0698493092855	903287.340794378	11082785.1288401
190	M27T13	DOWN	n	1.79035692329857	-0.840247230026606	0.173085162049195	26.9941463470459	12.679458240509	8561664	25683318.5977598	14345362.2367325			45		-1.59948842223283	0.195909460174417	26.9941463470459	26.9941463470459	12.4989835332235	12.8823001174927	15109837.8676971	4788130.45856853
191	M14T16	DOWN	n	1.33001994486276	-0.411447880417327	0.174354259304144	14.0022821426392	16.0698493092855	4976128	24466325.3031573	18395457.4498368			9		-1.51682803214137	0.196312685382207	14.0022821426392	14.0022821426392	16.0504665374756	16.2556163024902	7542633.61206626	4816894.54420006
192	M20T5	DOWN	n	1.45774776528694	-0.543741111125379	0.176234218059326	19.9560317993164	4.97615003585815	11650048	189342700.67141	129887148.641343			38		-1.57562882220556	0.197395922341344	19.9560317993164	19.9560317993164	4.69055005264282	5.61638355255127	79600286.4098812	27986667.5223489
193	M44T13	DOWN	n	1.10088163639315	-0.138659362845749	0.180168197389141	43.9330444335938	12.5089837430318	85626880	344401771.053821	312841780.322718			3		-1.4700864716906	0.200756675051403	43.9330444335938	43.9330444335938	12.4890661239624	12.5140670394897	35726470.2494805	32062749.4969171
194	M19T20	DOWN	n	1.41289310161088	-0.498652316620287	0.18376087033706	18.9319515228271	19.569566309611	1150912	3928333.69957636	2780347.42691966			11		-1.45498063845905	0.203704432472297	18.9319515228271	18.9319515228271	19.5516007944743	19.5866501210531	1246587.1998044	1248463.40215372
195	M27T18	DOWN	n	1.51039046801933	-0.594921565082094	0.18550760671681	26.9941463470459	18.3546155649821	23325696	70443865.1777431	46639505.9220155			22		-1.52891923961438	0.204586174194431	26.9941463470459	26.9941463470459	18.3364164733887	18.3664321899414	12295854.8304623	32570591.7639182
196	M36T20	DOWN	n	1.58567031025045	-0.665092839635477	0.192327023974303	35.9458160400391	19.5656574630737	716160	3057720.47907866	1928345.67142504			11		-1.50265587035818	0.211024757560463	35.9458160400391	35.9458160400391	19.5268173217773	19.6100655466715	1575596.99390854	584722.286741141
197	M41T24	DOWN	n	1.51688143238488	-0.601108321184466	0.193851867288043	40.9304237365723	24.4187174402873	1494976	6024860.73959964	3971873.22026032			51		-1.42772322346903	0.211312870467818	40.9304237365723	40.994312286377	24.4088172912598	24.4237995147705	2560598.01586113	1944676.68455863
198	M55T20	DOWN	n	1.60588604547759	-0.683369522084838	0.194554808884331	54.9795379638672	19.5712488454183	39129088	173637472.480504	108125649.992098			11		-1.46759269152565	0.211312870467818	54.9795379638672	54.9795379638672	19.1716842651367	19.6195829416911	89910808.4490849	43350128.3726585
199	M30T16	DOWN	n	1.8232455341505	-0.866508860361311	0.196153131871429	30.000072479248	16.1757824554443	24385536	95222319.5897253	52226821.7890312			18		-1.52251551098325	0.211978268373249	29.936128616333	30.000072479248	16.0555335235596	16.2572671000163	61620952.191993	13794315.6620708
200	M67T28	DOWN	n	2.24529650034845	-1.16690597117462	0.218608802484796	67.0379943847656	27.8050489985148	1182272	2252413.5256738	1003169.74854958			80		-1.36289784922288	0.235064377432881	67.0379943847656	67.0379943847656	27.7450504302979	27.8650342152913	1769721.6550956	1033896.09514208
201	M29T13	DOWN	n	1.40747273521418	-0.493106975483279	0.223276733828706	28.976863861084	12.5194836476644	88518656	317723051.701672	225740111.159826			3		-1.34917637889994	0.238889236797362	28.976863861084	28.976863861084	12.4941331100464	12.8642827224731	132299460.972147	75745899.6195637
202	M26T20	DOWN	n	1.48271805710894	-0.568244291466632	0.226199114414449	25.9706783294678	19.5712488454183	15439872	75152165.0047588	50685404.8512049			11		-1.36318415182152	0.239390513362981	25.9706783294678	25.9706783294678	19.5268173217773	19.6195829416911	36769980.4947136	16083085.3540108
203	M71T11	DOWN	n	2.13721791064393	-1.09573401262	0.22621972977409	70.9916000366211	11.2186337661743	1204864	1800406.67585079	842406.694649279			78		-1.40892144166077	0.239390513362981	70.9916000366211	70.9916000366211	11.197300432841	11.2335834503174	1488476.77369384	310024.954136784
204	M47T13	DOWN	n	1.36323558827828	-0.447034903794357	0.227084731019244	46.9349899291992	12.5115249239604	4495104	17548975.0813072	12873031.8018405	[3][M+2]+		3		-1.37596704934872	0.239390513362981	46.9349899291992	46.9349899291992	12.4840669631958	12.5533339945475	7150905.55932971	2570336.00920076
205	M71T18_1	DOWN	n	1.57439027772906	-0.654793216798823	0.229318292991084	70.9916000366211	18.3664414418538	6218240	20840223.2781681	13237012.1773291			22		-1.30692426327916	0.240565868203816	70.9916000366211	70.9916000366211	18.3415823008219	18.3809656829834	8099446.74212887	10179561.4096851
206	M60T23	DOWN	n	1.68148836291566	-0.749738794432757	0.237200909398202	59.9572296142578	23.0731348775228	20279296	39554498.1021466	23523503.9233695			30		-1.33830306510403	0.246441113592214	59.9572296142578	59.9572296142578	23.0631490681966	23.0832824707031	25061698.9064051	9452263.0436828
207	M43T23	DOWN	n	3.88972420920879	-1.95966786829325	0.237210734436885	42.9748344421387	23.0840833791097	17850368	24856340.8375689	6390257.89507706			30		-1.38578208541129	0.246441113592214	42.9109535217285	42.9748344421387	23.0773510233561	23.3683338165283	29700570.6988586	2388687.49783743
208	M45T4	UP	n	1.19691369709401	0.259319131175986	0.256288304296395	44.891185760498	3.80571675300598	1014016	2393513.69396118	2864829.32448422	[2][M+1]+		13		1.25102771292546	0.263390295808014	44.891185760498	44.891185760498	3.8055331586202	3.8107168674469	401770.814499942	740442.935007261
209	M22T4	DOWN	n	1.33276818851564	-0.414425870928306	0.256896503867318	21.9399261474609	3.80571675300598	333392	824302.828880424	618489.273666178			13		-1.23199821184795	0.263390295808014	21.9399261474609	21.9399261474609	3.80568337440491	3.81571650505066	213999.292755704	306176.43140308
210	M33T12	DOWN	n	1.73190869594639	-0.792362874996825	0.25901041835823	32.9413375854492	11.9989673995972	618240	2010381.50962197	1160789.5464278			84		-1.23652883207256	0.263390295808014	32.9413375854492	32.9413375854492	11.9849330673218	12.0388003514608	784507.343476129	1320958.08594477
211	M61T23	DOWN	n	1.95897950373465	-0.970102303161872	0.259289933712438	60.9780807495117	23.0754823455811	1418688	1789848.90602179	913663.926860681			30		-1.29601879882905	0.263390295808014	60.9780807495117	60.9780807495117	23.0649001566569	23.0932846069336	1478533.79470174	314985.179921003
212	M29T20	DOWN	n	1.42608011662033	-0.512055034098812	0.259648884481851	28.976863861084	19.595250600179	41521152	202290909.581055	141851013.294025			11		-1.26286639067747	0.263390295808014	28.976863861084	28.976863861084	19.5268173217773	19.9002670033773	99246132.4114953	40034562.9009381
213	M40T20	DOWN	n	1.43924609373492	-0.525313296633874	0.26645786725266	39.9719924926758	19.5712488454183	10665984	48535850.5569876	33723107.3742467			11		-1.24288900173123	0.269028390791719	39.9719924926758	39.9719924926758	19.5268173217773	19.6195829416911	24728812.8913846	9933713.88911855
214	M62T20	DOWN	n	1.5871175416459	-0.666408977870682	0.269831972362734	61.9988670349121	19.5789591344198	2050688	7037012.81413758	4433832.17026254	[6][M+2]+		11		-1.23833039549904	0.270290751700422	61.9350700378418	61.9988670349121	19.56488331604	19.6195829416911	4409456.13429463	1628583.42472437
215	M42T6	DOWN	n	14.435273336012	-3.8515265205614	0.270221858207662	41.9526672363281	5.9365496635437	10913792	34823405.0247415	2412382.79415651			39		-1.27837381196265	0.270290751700422	41.9526672363281	41.9526672363281	5.92153369903564	6.00655031204224	56684249.8633483	922154.336343202
216	M29T22	DOWN	n	1.53091127417391	-0.614390672113636	0.271542030616896	28.976863861084	21.7946494776408	6930432	17541149.8122366	11457979.380093			33		-1.21028256070541	0.270353801149483	28.976863861084	28.976863861084	21.527517888387	22.3678660176595	9969279.20168024	5189307.0030353
217	M73T23	DOWN	n	1.58762134041158	-0.666866859928986	0.274089449014126	72.9680480957031	23.0754487177531	8907776	17102439.7012155	10772366.9781246			30		-1.21578888054916	0.271632514467249	72.9680480957031	72.9680480957031	23.0700678914388	23.0840833791097	10683051.4609635	4627475.68420296
218	M56T30	DOWN	n	1.25902399163377	-0.33230577494039	0.278688942178066	56.0007476806641	29.625732421875	288496	770889.706618596	612291.514491517			77		-1.17884225227003	0.274923847655881	56.0007476806641	56.0007476806641	29.620849609375	29.6257836914062	158795.131000863	255510.198432287
219	M74T18	DOWN	n	1.32082204658464	-0.401436106400206	0.283961147873732	73.9880447387695	18.3235998484294	2176000	7506237.28591043	5683004.236127			40		-1.15029923779985	0.278845716928561	73.9880447387695	73.9880447387695	18.3207332509359	18.3338672637939	2687326.27725773	2310740.82379527
220	M49T16	UP	n	1.48457186161853	0.570046929559951	0.289047501557525	48.9146347045898	16.0603411076864	1874432	3880570.59230345	5760985.90835805			9		1.21204268706455	0.281607177708211	48.9146347045898	48.9146347045898	16.0393831837972	16.0735327606201	559649.307122214	3423692.71185576
221	M58T16	DOWN	n	1.19068180089361	-0.251787917309705	0.28939220166518	57.9791221618652	16.0705000686646	3161600	15138756.912168	12714359.8741547			9		-1.14221240883913	0.281607177708211	57.9791221618652	57.9791221618652	16.0550165863037	16.2572671000163	3836913.87519293	2793577.38318099
222	M69T20	DOWN	n	1.42230738223584	-0.508233286971928	0.292275395779003	69.0149307250977	19.5761665802002	7923968	32773767.6108284	23042675.5989332			11		-1.18830917312448	0.283131671392325	68.9511566162109	69.0149307250977	19.5318183898926	19.6195829416911	17644633.9647701	4895655.22987647
223	M73T12	UP	n	1.17626186195673	0.234209271816601	0.297433793780158	72.9680480957031	12.4915996742249	2840832	10286083.2762062	12099127.4667123			3		1.11450488711472	0.286836633967834	72.9680480957031	72.9680480957031	12.4790668487549	12.5090002797445	2547230.6043541	2596831.74428327
224	M70T22	DOWN	n	1.30045535654033	-0.379016873711215	0.30028389862977	70.0351791381836	22.3583007100423	963840	2573310.1272237	1978776.21425592			81		-1.11714603736895	0.28829240243227	70.0351791381836	70.0351791381836	22.3479828643799	22.372932434082	675747.462492438	979538.755126479
225	M61T20	DOWN	n	1.41568085477481	-0.501496066883883	0.305189979838731	60.9780807495117	19.5662670796712	9935872	42850069.3174843	30268170.3810286	[6][M+1]+		11		-1.14469918706074	0.291700331242646	60.9780807495117	60.9780807495117	19.5268173217773	19.6147485402425	23291862.3451331	7845287.71705333
226	M43T6	DOWN	n	3.02556226220234	-1.59720327379657	0.308392675885547	42.9748344421387	5.93650007247925	2825728	9640517.99789817	3186355.84477469			39		-1.16348593858157	0.293457211213002	42.9748344421387	42.9748344421387	5.92153369903564	5.98156690597534	12356419.6635884	1086052.76331119
227	M38T16	DOWN	n	1.36884280629815	-0.452956781442323	0.310859377747522	37.9271049499512	16.0578409932454	3426816	10616566.7542996	7755869.92564226			9		-1.12134280870135	0.294501347337972	37.9271049499512	37.9271049499512	16.0492167460124	16.139249323527	2114510.60045256	5298140.4804729
228	M39T20	DOWN	n	1.37816355079435	-0.462747107141413	0.317517905886762	38.9495887756348	19.5858827056885	53280768	237735899.689624	172501949.824894			11		-1.11037763081844	0.298175240920035	38.9495887756348	38.9495887756348	19.2502507171631	19.8886992899577	123861933.149106	43768077.7547432
229	M42T20	DOWN	n	1.38092452844157	-0.465634474253177	0.317714771236835	41.9526672363281	19.5760660807292	91058176	397872559.616458	288120423.25403			11		-1.10932460770792	0.298175240920035	41.9526672363281	41.9526672363281	19.5268173217773	19.87870165507	208313189.713845	74480015.9283854
230	M47T5	DOWN	n	1.42887722594582	-0.514881960430569	0.318904063114617	46.9349899291992	5.43633317947388	1567488	3853667.30998603	2696989.80430958			75		-1.07248513266582	0.298175240920035	46.9349899291992	46.9349899291992	5.42133295059204	5.44634998321533	1996090.67382548	1353313.08324786
231	M46T7	DOWN	n	1.13944494136284	-0.188331214430435	0.320283369536091	45.976993560791	6.65055850028992	14062592	61947255.7917445	54366168.5992937	[5][M]+		23		-1.09338614574019	0.298175240920035	45.976993560791	45.976993560791	6.64448328272502	6.65683317184448	14237346.6960213	6137674.92060548
232	M88T20	DOWN	n	1.3859785238009	-0.470904902607888	0.324350806296805	88.0068435668945	19.5712488454183	16602112	71607841.0784136	51665909.5712658			11		-1.09260274913804	0.299343155448517	88.0068435668945	88.0068435668945	19.5268173217773	19.6195829416911	38433437.3504539	13729748.8880907
233	M73T39	DOWN	n	1.21886299633109	-0.285535972043631	0.325646417222588	72.9680480957031	39.2846298217773	3375104	12514776.1761523	10267582.3401179			57		-1.0508606039166	0.299343155448517	72.9680480957031	73.0317993164062	39.2745144246419	39.2945671081543	3755823.18605713	2959433.57966354
234	M53T16	UP	n	1.17341022858135	0.230707473105615	0.32571369540273	52.9369201660156	16.139249323527	4372480	15944778.3397111	18709765.9962794			54		1.04895083478517	0.299343155448517	52.9369201660156	52.9369201660156	16.0555324554443	16.2572671000163	3795813.06158689	4509224.82723604
235	M51T20_1	UP	n	1.50046460380179	0.585409285932574	0.329113523439636	50.9578475952148	20.393433283488	327040	507861.908509716	762028.817338053			58		1.0818466033392	0.300261718022232	50.9578475952148	50.9578475952148	20.3740346425374	20.6828332214355	172881.053775176	496076.132205474
236	M73T18	DOWN	n	1.28594059658721	-0.362823999595511	0.329505598782529	72.9680480957031	18.3221916503906	10819584	31398020.6745	24416384.9853002			40		-1.04084436594998	0.300261718022232	72.9680480957031	72.9680480957031	18.3204181518555	18.3313503265381	9510288.85327333	11598201.5083396
237	M45T7	DOWN	n	1.13737807904053	-0.185711904264499	0.334070010240816	44.9550590515137	6.65055850028992	31599616	137843028.808699	121193674.600254			23		-1.05411206216927	0.302113865005673	44.9550590515137	44.9550590515137	6.64448328272502	6.65683317184448	31833173.6738684	15297299.1761102
238	M49T8	DOWN	n	1.2644571522792	-0.338518150293636	0.334347780158836	48.9146347045898	8.20802519734701	379712	1286388.5106311	1017344.48519063			88		-1.03318624425035	0.302113865005673	48.9146347045898	48.9146347045898	8.20555005137126	8.21276630910238	469365.667623496	344590.388809176
239	M43T20	DOWN	n	1.31655086629796	-0.396763262468783	0.336126395060905	42.9748344421387	19.5711665802002	73535488	363186373.139723	275862013.718449			11		-1.06803517745677	0.302450207403119	42.9748344421387	42.9748344421387	19.5268173217773	19.6147485402425	174110377.702834	55771362.3491565
240	M57T6	DOWN	n	2.63395562384476	-1.39723103967248	0.347849037167196	57.0218772888184	5.93154150009155	2213632	3949034.29888232	1499278.97916441			39		-1.05942772460253	0.30979327169965	57.0218772888184	57.0218772888184	5.92154979705811	5.94171633021037	5140083.85052179	560428.789304687
241	M84T19	DOWN	n	2.93942063526393	-1.55553182546995	0.348203748973211	83.993522644043	18.5482334035238	8779776	14153374.2152192	4815021.72415291			44		-1.04852453565908	0.30979327169965	83.993522644043	83.993522644043	18.5398162587484	18.5902984822591	19399511.7190201	4501057.24776104
242	M50T10	UP	n	1.33530555313295	0.417169906369887	0.349815503298101	49.9362831115723	10.2743660914103	1422144	4536069.42962234	6057038.69877134			15		1.03006504618093	0.30979327169965	49.9362831115723	49.9362831115723	10.256233757019	10.5523660507202	1130562.57797059	3102130.05313035
243	M27T7	DOWN	n	1.24016300513381	-0.310529758710969	0.350049196367856	26.9941463470459	6.65431707382202	11594752	39951911.2572941	32215048.4185612			23		-0.992501025346484	0.30979327169965	26.9941463470459	26.9941463470459	6.64948339716593	6.66415004475911	12522695.9353884	12125062.311537
244	M30T5	DOWN	n	1.18319567304952	-0.242688681618743	0.353076303234986	29.936128616333	5.38131666183472	1819648	6999934.5836966	5916125.91487531			35		-1.02829882020229	0.310960955011631	29.936128616333	29.936128616333	5.3812837600708	5.38133335113525	702351.586475024	2249687.71233677
245	M36T8	DOWN	n	1.307763476952	-0.387101637560648	0.354260536423425	35.9458160400391	7.57715009689331	1500032	5041695.41495392	3855204.32693577			6		-1.02595114973878	0.310960955011631	35.9458160400391	35.9458160400391	7.37711668014526	7.58885025660197	761780.752237455	2471216.28336644
246	M56T24	DOWN	n	1.21174782040218	-0.277089487498907	0.357461735543253	56.0007476806641	24.4186841176351	2819584	8706730.93415155	7185266.4288365			51		-0.978034652406485	0.312495395370069	56.0007476806641	56.0007476806641	24.4088172912598	24.4188175201416	2246740.91508999	2655588.3845836
247	M27T22	DOWN	n	1.42715783611576	-0.513144898085781	0.363961397548196	26.9941463470459	21.5485838648478	6478080	13236521.4422894	9274742.50382475			24		-0.993802705456022	0.316889274770937	26.9941463470459	26.9941463470459	21.527517888387	21.8189320170085	8279925.88255219	3301986.52195631
248	M39T22	DOWN	n	1.37355634730915	-0.457916095208842	0.368582294475655	38.9495887756348	21.7926507924398	4045312	11759683.7411763	8561486.22094317			33		-0.964673196153796	0.319618536291958	38.9495887756348	38.9495887756348	21.5225492451986	22.047732808431	6323607.10693414	3868931.34319074
249	M70T20	DOWN	n	1.34741800105461	-0.430197478490627	0.372898337444699	70.0032958984375	19.5704746983846	4252672	17886948.49657	13274981.0990874			11		-0.980131741659795	0.32206258160998	69.9714126586914	70.0351791381836	19.5512331288656	19.6195829416911	9968827.4391183	3365871.32152602
250	M57T13	DOWN	n	1.21777935226641	-0.284252757030836	0.37489093303681	57.0218772888184	12.5691003799438	5612544	17851457.9472919	14659024.9818808			41		-0.946576590299856	0.322488400386013	57.0218772888184	57.0218772888184	12.4946497421265	12.8724493891398	6202727.11195812	4289363.84337526
251	M71T20	DOWN	n	1.31620826510189	-0.396387786381012	0.378000827624467	70.9916000366211	19.5663493448893	12047360	50835032.5590573	38622331.9720013			11		-0.970559381386722	0.323868119125311	70.9916000366211	70.9916000366211	19.246967203776	19.6195829416911	26798607.8500739	8574016.248178
252	M14T10	DOWN	n	1.27307278396158	-0.348314903181697	0.387798067313704	14.0022821426392	10.2785088577271	3790592	16286165.5264189	12792800.0123757			15		-0.945588685248877	0.330943815338637	14.0022821426392	14.0022821426392	10.2731001256307	10.2832497406006	2770105.87489115	7782595.54189461
253	M43T28	DOWN	n	1.88724022070443	-0.916278070612698	0.39015877983523	42.9109535217285	27.7549507497152	8480768	10613719.4699114	5623936.66342578			46		-0.918786787473146	0.331642387584817	42.9109535217285	42.9748344421387	27.7450504302979	27.7751350402832	10317666.9325565	6404357.2565593
254	M47T20	DOWN	n	1.28231211294783	-0.358747454623086	0.396670467004802	46.9349899291992	19.5712488454183	2201600	9930748.50188072	7744408.24632898			11		-0.928725067272211	0.335849975338161	46.9349899291992	46.9349899291992	19.5268173217773	19.6195829416911	4994082.17897711	1663971.61801661
255	M88T18_1	DOWN	n	1.3224399837355	-0.403202250027857	0.402932745552699	88.0068435668945	18.3235998484294	2596352	5942937.97678353	4493918.85444699			40		-0.884404586703215	0.33836991871769	88.0068435668945	88.0068435668945	18.3148999176025	18.3306512349447	2792881.71761551	2371029.68383231
256	M73T20	DOWN	n	1.291819246562	-0.369404219929984	0.402979408389289	72.9680480957031	19.5760660807292	151519232	664793529.669947	514618071.71491			11		-0.914448710200823	0.33836991871769	72.9680480957031	72.9680480957031	19.5268173217773	19.8742005869548	347293361.344534	119318008.465677
257	M26T9	DOWN	n	1.14596300610281	-0.196560471866658	0.405451811551054	25.9706783294678	9.0277414894104	542464	2212510.63411909	1930699.87629304			48		-0.881163781641223	0.33836991871769	25.9706783294678	25.9706783294678	9.01825001525879	9.59816707865397	564891.700533444	438532.193530956
258	M46T20	DOWN	n	1.25402335746869	-0.326564220062135	0.405940407308403	45.9131278991699	19.5711665802002	2595072	12834018.7797133	10234274.1092314			11		-0.908349202965022	0.33836991871769	45.9131278991699	45.9131278991699	19.5268173217773	19.6147485402425	6054435.59309659	2073784.33511545
259	M45T20	DOWN	n	1.26948978995826	-0.344248791963904	0.410397896315043	44.9550590515137	19.5594750035604	54652928	171666061.903133	135224452.580101			21		-0.871706494668161	0.340764646722137	44.891185760498	44.9550590515137	19.5268173217773	19.5866501210531	74130178.8624671	56947063.238362
260	M13T7	DOWN	n	1.1258644179796	-0.1710331015871	0.412047208532516	12.9776639938354	6.65208317184448	254352	820893.664339665	729123.019815109			23		-0.867916579292911	0.340818215516025	12.9776639938354	12.9776639938354	6.64931684494019	6.65431707382202	185652.432013225	146405.036670557
261	M89T19	DOWN	n	1.41443045819004	-0.500221247012942	0.419197747409763	89.0259475708008	19.3894837595622	1602752	3102766.98607631	2193651.13930502			74		-0.887107064873157	0.345404190983321	89.0259475708008	89.0259475708008	19.2552670440674	19.595250600179	2212868.7620193	595302.901213726
262	M53T20	DOWN	n	1.24629836283265	-0.31764948975088	0.422933516890078	52.9369201660156	19.568749265035	2097664	10075676.5116882	8084481.8641884			11		-0.874716990018736	0.347152248319064	52.9369201660156	52.9369201660156	19.5268173217773	19.6195829416911	4837299.10912308	1584371.49538617
263	M55T22	DOWN	n	1.47234140415005	-0.558112239985187	0.437843246116832	54.9795379638672	21.6749336395264	3059200	9237308.90966916	6273890.60963186			59		-0.827679084302798	0.358023947201801	54.9795379638672	54.9795379638672	21.123199625651	22.3728670857747	6955638.69613604	3964245.54070443
264	M18T5	DOWN	n	1.3495046790025	-0.432429978925547	0.44543248993822	17.9717960357666	4.68601703643799	1288372224	18727844034.4432	13877568804.1972			1		-0.821317498531288	0.360380402971976	17.9717960357666	17.9717960357666	3.80068325996399	5.32196681086222	12062101228.5307	5373943445.93771
265	M32T4	DOWN	n	1.29082783844837	-0.368296596943012	0.445442026403758	31.9183673858643	3.80820000171661	343326720	2326895109.66697	1802637842.44381			13		-0.822246813928254	0.360380402971976	31.9183673858643	31.9183673858643	3.50556659698486	4.29586696624756	1308655583.69264	565714368.250805
266	M66T28	DOWN	n	1.74975584603691	-0.807153628180071	0.445752341663928	66.0175476074219	28.1302680969238	958592	1411415.76681798	806635.834373552			82		-0.820139437183238	0.360380402971976	66.0175476074219	66.0175476074219	27.7500828552246	28.1501152394613	1501658.21952284	681100.811147962
267	M40T4	DOWN	n	1.09760854409719	-0.13436361701574	0.45453220369334	39.8441963195801	3.81321680545807	23025664	135557692.456573	123502767.161923			13		-0.790171132362061	0.366102392477249	39.8441963195801	39.9080924987793	3.72566652297974	4.13080024719238	27760227.4669754	19827048.0598897
268	M50T20	DOWN	n	1.25677913153065	-0.329731130392107	0.462105786237334	49.9362831115723	19.5810671488444	568896	2166446.35697276	1723808.34676513			11		-0.794046053417981	0.370813709631426	49.9362831115723	49.9362831115723	19.5560675303141	19.6195829416911	1163249.57203662	447863.985471471
269	M37T20	DOWN	n	1.28881662993784	-0.366047014748421	0.467292862464288	36.9684562683105	19.569566309611	5492736	15925241.6164627	12356483.6506111			11		-0.780260437877853	0.373449455749474	36.9684562683105	36.9684562683105	19.5560675303141	19.5816509602865	9339386.65599252	4168243.24654663
270	M45T16	DOWN	n	1.32489352479163	-0.405876421994764	0.468863499957401	44.9550590515137	16.2060159759521	797835264	2333201052.39341	1761047970.07017			5		-0.764400732513186	0.373449455749474	44.9550590515137	44.9550590515137	16.0554676055908	16.6359169413249	970021164.810427	1363932443.46313
271	M71T16	UP	n	1.2316833669732	0.30063142518159	0.487826146791275	70.9916000366211	16.0717588806152	2232320	5172749.2667851	6371189.23342203			9		0.738567337754289	0.38569109847422	70.9916000366211	70.9916000366211	16.0554676055908	16.1342501627604	1686383.78806425	3212655.5363483
272	M17T4	UP	n	1.43814905299029	0.524213207672913	0.48944062581782	16.9475383758545	3.98075008392334	172130304	178993494.835619	257419325.089268			17		0.727972442814232	0.38569109847422	16.9475383758545	17.0115585327148	3.46558332443237	4.42596673965454	140525476.49708	195661355.641829
273	M37T13	UP	n	1.26457549631683	0.338653169789266	0.48961317180068	36.9684562683105	12.5490830993652	474592	1186112.35685608	1499928.6223588			7		0.735165308663259	0.38569109847422	36.9684562683105	36.9684562683105	12.4989835332235	12.5641499710083	446731.473323863	843504.12109953
274	M73T29	DOWN	n	1.08462417696209	-0.117195234413349	0.495454167142089	72.9680480957031	28.9106006622314	25334784	100440399.317934	92603872.7988312			26		-0.714614660870301	0.388867898005994	72.9680480957031	73.0317993164062	28.9055824279785	28.915584564209	16262344.6048825	18352423.9490958
275	M44T5	UP	n	1.17660133958412	0.234625583901905	0.500492534539718	43.9330444335938	5.14120817184448	24999936	62118884.1731379	73089162.3315849			27		0.707074987546796	0.390861194905108	43.9330444335938	43.9330444335938	5.13306666310628	5.68646669387817	21740702.5575447	27035534.2388185
276	M33T13	DOWN	n	1.42507187186921	-0.511034681785817	0.50162880565314	32.9413375854492	12.6437167663574	1197632	4201769.32420333	2948461.3422985			79		-0.72601586122714	0.390861194905108	32.9413375854492	32.9413375854492	12.6313164469401	12.6548839670817	1173083.01496479	3677515.58007265
277	M74T29	DOWN	n	1.08018342490136	-0.11127631583906	0.510068277764184	73.9880447387695	28.9105167388916	2233088	8234373.61080792	7623125.31462871			26		-0.689725799612571	0.396002306512295	73.9880447387695	73.9880447387695	28.9005832672119	28.9155654907227	1328679.47948067	1470215.57374184
278	M42T22	DOWN	n	1.28101994370891	-0.357292936620988	0.529215566454919	41.9526672363281	21.545591913859	7021824	15828761.9912795	12356374.3632677			24		-0.660714238511662	0.409389768069186	41.9526672363281	41.9526672363281	21.527517888387	21.8137680969238	9550404.01143527	6847736.74030125
279	M79T27	UP	n	1.80881131394321	0.85504192115095	0.5379166238416	78.8959350585938	26.722208442688	15954944	9466837.47925293	17123722.7397343			34		0.656549762932419	0.414215188095549	78.8959350585938	78.9596557617188	26.714599609375	26.7345669148763	10548053.5175464	23849227.5457349
280	M86T10	UP	n	1.18159548187473	0.240736214721282	0.539305538853981	85.9684448242188	10.2780831311544	51326976	196124835.963637	231740220.058056			15		0.659582726924656	0.414215188095549	85.9684448242188	85.9684448242188	10.2655835316976	10.2832497406006	38441347.2568378	114457666.363843
281	M69T22	DOWN	n	1.36357425100766	-0.447393261781534	0.544489300371565	69.0149307250977	21.5533506113688	2205440	5171531.75382526	3792629.37093715			24		-0.635548764933372	0.415411620532794	68.9511566162109	69.0149307250977	21.1374492645264	21.8189320170085	3928258.72833685	2846953.2732193
282	M30T20	DOWN	n	1.15476978476193	-0.207605264206779	0.544772301768538	30.000072479248	19.5584920552572	1768704	6435076.03563968	5572605.13788588			21		-0.637295608166229	0.415411620532794	29.936128616333	30.000072479248	19.5413995666504	19.571648824056	2549303.10592054	1630507.99185345
283	M28T6	DOWN	n	1.20595621986405	-0.270177533662965	0.546658250054731	27.9535636901855	5.55889183044434	320552960	4911775571.9483	4072930253.22429			14		-0.652342439889571	0.415411620532794	27.9535636901855	27.9535636901855	5.221266746521	5.79648351669312	2804812843.53398	632995255.618983
284	M43T7_1	DOWN	n	1.22824184187563	-0.296594656573439	0.549065206620949	42.9109535217285	7.38208293914795	379535360	1129284286.06975	919431538.291541			12		-0.639432446406358	0.41577153594669	42.9109535217285	42.9748344421387	7.37711668014526	7.96016689809163	279473183.078363	678546124.945018
285	M41T9	DOWN	n	1.16386818267336	-0.218927670812955	0.557731318612465	40.9304237365723	9.02776676177979	6533120	21669917.6072452	18618876.2007998			48		-0.613524269183257	0.420851948478702	40.9304237365723	40.994312286377	9.01475001525879	9.03271675109863	6741165.45920691	8843592.87291562
286	M55T13	UP	n	1.13687929728981	0.185079091129744	0.563357849930185	54.9795379638672	12.8079340159098	1566080	5393492.55801367	6131750.02929241			47		0.603113752784883	0.423611251628529	54.9795379638672	54.9795379638672	12.4891339492798	12.8692169189453	2045146.59364096	1819118.96879665
287	M57T8	DOWN	n	1.17343705469013	-0.23074045513592	0.570862711891619	56.9580612182617	7.57936683146159	3169024	10996819.8221115	9371461.19441014			6		-0.606261962445971	0.427428009290025	56.9580612182617	57.0218772888184	7.37873339335124	7.5940165608724	2002775.00834268	5650343.72162964
288	M57T22	DOWN	n	1.28276392396337	-0.359255685575233	0.574333513643859	57.0218772888184	21.8001835810343	8049408	16716054.5524712	13031278.9751861			33		-0.586307960968207	0.427428009290025	57.0218772888184	57.0218772888184	21.5488334452311	21.8207825164795	10784843.2497607	9009720.45662672
289	M60T16	UP	n	1.07393201687455	0.102902669280276	0.57546407332506	59.9572296142578	16.1655743026733	8190720	50809810.1459647	54566281.8870687			18		0.590066778838036	0.427428009290025	59.9572296142578	59.9572296142578	16.1190821990967	16.1784162953695	12351233.7894632	7077309.34848217
290	M42T9	DOWN	n	1.1583621057712	-0.212086312514602	0.577584955131725	41.9526672363281	9.02514993540446	1296832	6127670.55571622	5289943.90025962			48		-0.582479836807536	0.427428009290025	41.9526672363281	41.9526672363281	9.01475001525879	9.02775012969971	2581015.41031829	1918478.10053953
291	M15T11	UP	n	1.15795623323064	0.211580725439084	0.578371383776249	14.9627780914307	10.532034014384	18229248	62434861.4369754	72296836.9718367			32		0.599182174890825	0.427428009290025	14.9627780914307	14.9627780914307	10.256233757019	10.9715158538818	8306194.34774971	35854015.9795191
292	M43T22	DOWN	n	1.26554165496279	-0.339754994148891	0.580894223388112	42.9748344421387	21.545591913859	15355904	32792876.4848124	25912127.3141946			24		-0.57635461073123	0.427822258590316	42.9748344421387	42.9748344421387	21.5225492451986	22.0627167104085	20748295.4040339	16796864.2439829
293	M87T20	UP	n	1.15671934512593	0.210038865731977	0.585276713390062	86.9876708984375	19.5662670796712	8104448	18649593.8009206	21572345.9282654			11		0.576433112221664	0.429168973570647	86.9876708984375	86.9876708984375	19.5268173217773	19.5816509602865	10067913.2008199	5213674.69022586
294	M48T27	UP	n	1.63313465087694	0.707643745059981	0.587415551831598	47.8929214477539	26.7197246551514	947776	661319.142796598	1080023.20738936			34		0.577073106039817	0.429168973570647	47.8929214477539	47.8929214477539	26.714599609375	26.729700088501	619943.100112826	1499297.70394701
295	M26T5	DOWN	n	1.16140643098516	-0.215872927722823	0.588709661968998	25.9706783294678	5.13790011088053	2582272	7300742.35062363	6286121.85695475			27		-0.564798828423943	0.429168973570647	25.9706783294678	25.9706783294678	5.13121664047241	5.14123344421387	2444101.47074022	3187810.82088428
296	M25T7_1	DOWN	n	1.18193300900254	-0.241148267056289	0.60431559335784	24.9471282958984	7.38211679458618	3134720	10413355.970811	8810445.1703224			12		-0.548955684038451	0.439057357718601	24.9471282958984	24.9471282958984	7.37711702346802	7.58734966532389	2691665.25561805	5948514.20984745
297	M63T27	UP	n	1.5512572777276	0.633437978779092	0.609927802074755	62.9557914733887	26.7197079086304	1187776	772051.995356331	1197651.27658063			34		0.541555152102381	0.440203882503095	62.9557914733887	62.9557914733887	26.7196159362793	26.7447319030762	675382.357765396	1622320.36917121
298	M58T13	UP	n	1.17652532238316	0.234532372056867	0.60998753845486	57.9791221618652	12.7997666244507	8344576	21797014.3101217	25644739.2882063			47		0.534375783500395	0.440203882503095	57.9791221618652	57.9791221618652	12.4898172480265	12.8742170333862	8740667.49782506	13521474.9657834
299	M46T16	DOWN	n	1.14242480248138	-0.192099206283271	0.613790882612974	45.9131278991699	16.0805333709717	20383744	61660921.6530512	53973724.5892439			29		-0.538551125443511	0.440665119613665	45.9131278991699	45.9131278991699	16.0504665374756	16.2572671000163	10162003.6817191	30256361.4294458
300	M60T20	DOWN	n	1.1425516123294	-0.192259337423247	0.614724837176163	59.9572296142578	19.5815172526042	392527872	1422612177.77444	1245118524.55756	[6][M]+		11		-0.534283227049004	0.440665119613665	59.9572296142578	59.9572296142578	19.5268173217773	19.9052661641439	686936468.384446	282722686.065711
301	M44T16	UP	n	1.25967021968751	0.333046087142387	0.644463130725113	43.9330444335938	16.0735327606201	28915712	69851891.3968359	87990347.3814404			9		0.480970141470811	0.459364343380392	43.9330444335938	43.9969215393066	16.0551171061198	16.1797497812907	67691615.359343	50288231.0956808
302	M31T5	UP	n	1.14687274935105	0.197705326781338	0.645210201649389	30.9592571258545	5.38129997253418	14982144	29026297.6554471	33289469.7955845			35		0.486248337004153	0.459364343380392	30.9592571258545	30.9592571258545	5.36634969711304	5.38628339767456	8159936.29715114	17825792.8272901
303	M15T20	DOWN	n	1.11856602405047	-0.161650414876212	0.647218228097972	14.9627780914307	19.56488331604	3851776	17769852.21514	15886279.2477758			11		-0.487050596504682	0.459364343380392	14.9627780914307	14.9627780914307	19.5268173217773	19.5999164276123	8192403.08818131	2768528.92688928
304	M50T16	UP	n	1.14615191141289	0.196798272120559	0.656209973676612	49.9362831115723	16.0601495310465	4852992	13084409.969143	14996721.4958432			9		0.473099592173004	0.462287656234112	49.9362831115723	49.9362831115723	16.0554676055908	16.0805333709717	2985135.319958	8531205.00342746
305	M74T20	DOWN	n	1.09738020992761	-0.134063463700875	0.658809548066692	73.9880447387695	19.5614162368774	7533312	50632682.7959151	46139598.9629292			11		-0.469630752381149	0.462287656234112	73.9880447387695	73.9880447387695	19.5218162536621	19.6005653177897	20280012.2383076	6810602.27976635
306	M39T9	UP	n	1.07733641741629	0.107468827366836	0.659054724076326	38.9495887756348	9.02771663665771	2430464	8495218.50655787	9152208.27102362			48		0.458119901954687	0.462287656234112	38.9495887756348	38.9495887756348	9.01991679636637	9.60316719309489	2256361.03706448	2278606.88352339
307	M56T13	UP	n	1.12108330798245	0.164893489158002	0.662262593440678	55.9369201660156	12.5040668106079	2141184	6101471.57310598	6840257.93473854			3		0.453816149651614	0.462287656234112	55.9369201660156	56.064567565918	12.4840669631958	12.8563996836344	2752824.73438364	2381791.64659777
308	M40T16	DOWN	n	1.1458430535882	-0.196409451323366	0.663979407008334	39.9719924926758	16.0651505991618	2088576	7487538.63505459	6534523.73918699			9		-0.456207089580892	0.462287656234112	39.9719924926758	39.9719924926758	16.0554676055908	16.0855325317383	2206025.42245685	4117399.46303756
309	M16T5	DOWN	n	1.09023856476957	-0.124643858443599	0.664234772177778	15.9872140884399	4.8541917031606	63893504	664294307.513188	609310960.902937			20		-0.451318114376164	0.462287656234112	15.9872140884399	15.9872140884399	4.43144968795776	5.32633304595947	211447748.55259	171757382.828858
310	M94T27	UP	n	1.41911885821708	0.504995427297799	0.671911114452693	93.9933166503906	26.7196659469605	9330688	7636998.36250883	10837808.3964092			34		0.445777254334376	0.464517473411396	93.9933166503906	93.9933166503906	26.714599609375	26.7246663665771	7038225.30404327	14430738.6729803
311	M43T10	UP	n	1.12950828826807	0.17569485718462	0.673975624491009	42.9109535217285	10.2832331085205	241041408	919477854.10877	1038557857.09479	[1][M]+		15		0.448023309204052	0.464517473411396	42.9109535217285	42.9109535217285	10.2655835316976	10.5737166646322	170631878.702656	569302833.166275
312	M40T5	DOWN	n	1.14700793355505	-0.197875370133981	0.676991357517607	39.8441963195801	4.5460000038147	19559424	243082547.922792	211927520.997505			4		-0.432337655773603	0.464517473411396	39.8441963195801	39.9080924987793	4.29086637496948	4.62818339792887	118603757.034405	109076392.117053
313	M13T16	UP	n	1.0880227211287	0.121708684637362	0.677670352185704	12.9776639938354	16.0668245137533	807232	2825594.2552269	3074310.7503776			9		0.43935110941321	0.464517473411396	12.9776639938354	12.9776639938354	16.0505324554443	16.1963338216146	482913.837975319	1170101.75278443
314	M106T26	UP	n	1.12839251802377	0.174269005061477	0.679697806287851	106.024353027344	25.7042179107666	1988544	3423443.70410328	3862988.26158573			72		0.428985705633596	0.464517473411396	106.024353027344	106.024353027344	25.6893177032471	25.7093334197998	1448230.96035905	1775328.56067827
315	M37T16	UP	n	1.17874914049045	0.237256718929539	0.682341089395192	36.9684562683105	16.064950668335	2612992	5624649.254778	6630050.47462981			9		0.431680240105171	0.464517473411396	36.9684562683105	36.9684562683105	16.0555335235596	16.0783671620687	2109998.85037058	4761310.51217404
316	M15T27	UP	n	1.31454818278059	0.394567022735455	0.682558639184124	14.9627780914307	26.7197322845459	3171584	3107100.36097165	4084433.13323219			34		0.433470409823019	0.464517473411396	14.9627780914307	14.9627780914307	26.709716796875	26.7346001790365	1732145.61539724	4734697.23067036
317	M72T9	UP	n	1.09923839727695	0.13650430464121	0.687597160088544	72.0117263793945	9.02469947052002	4235264	13085902.3057264	14384526.2774694			48		0.417091222200891	0.464942461625518	72.0117263793945	72.0117263793945	9.01825001525879	9.03275024414063	4821203.64289549	5022567.75602563
318	M57T20	UP	n	1.09285190010839	0.128097904709722	0.68860987509394	57.0218772888184	19.8735323944092	4857088	15506647.9018276	16946469.6238241			53		0.415673073732107	0.464942461625518	56.9580612182617	57.0218772888184	19.546233968099	19.8956847178141	5630781.17218153	5318361.24360236
319	M71T13	UP	n	1.11796658437653	0.160877067184031	0.694168986244896	70.9916000366211	12.554049891154	6210560	16013434.706675	17902484.9031581			7		0.408915026928013	0.464942461625518	70.9916000366211	70.9916000366211	12.4939824651082	12.5688327356974	6184555.41282595	8273921.11613644
320	M59T22	DOWN	n	1.2366000860132	-0.306379011059349	0.694649314765396	59.0001106262207	21.545591913859	1782848	2733665.94147094	2210630.56067243			24		-0.407718870091787	0.464942461625518	58.9363059997559	59.0639190673828	21.2177332712809	22.0528163909912	2234441.69530026	1798771.20804671
321	M73T34	UP	n	1.04074729430488	0.0576198078194686	0.694682520883434	72.9680480957031	34.2919991200765	18359296	71668382.0598226	74588674.715969			31		0.412628861616113	0.464942461625518	72.9680480957031	73.0317993164062	34.2875492451986	34.2976837158203	14220085.0717784	6944717.33603653
322	M58T22	UP	n	1.21036434808175	0.275441397952178	0.697221812219395	57.9791221618652	22.0477831827799	3701248	6388064.04606428	7731884.97461907			55		0.407108705726996	0.464942461625518	57.9791221618652	57.9791221618652	22.03343262736	22.0578174591064	3681476.65881303	6397350.48799885
323	M41T5	DOWN	n	1.09783289884712	-0.134658478431684	0.698316916967713	40.9304237365723	5.13705837567647	2020736	7124733.22479783	6489815.73815088			27		-0.403511925605245	0.464942461625518	40.9304237365723	40.9304237365723	4.67071673838298	5.14623308181763	2024767.70316859	2877411.0652718
324	M89T16	UP	n	1.1411943532426	0.190544513433381	0.708263900020019	89.0259475708008	16.064950668335	7185152	16480533.9187307	18807492.2464787	[8][M+1]+		9		0.393027440829006	0.47010975833675	89.0259475708008	89.0259475708008	16.0504665374756	16.0805333709717	5847305.73166939	11877564.8495896
325	M19T16	UP	n	1.11357849261945	0.155203252711905	0.713034169313094	18.9319515228271	16.0578409932454	36487168	89093557.4431145	99212669.3996078			9		0.393115788115763	0.471819787936873	18.9319515228271	18.9959602355957	16.0442156778971	16.0735327606201	10599792.8220041	56573725.3668299
326	M43T9	UP	n	1.06634350021575	0.0926722469442978	0.715468734809932	42.9748344421387	9.02391668192545	8320000	30312013.2774294	32323018.3368404			48		0.377779670920645	0.471978515677971	42.9109535217285	42.9748344421387	8.52740035756429	9.02775012969971	8710000.7085997	8112912.57984071
327	M47T7	DOWN	n	1.05951794584766	-0.0834080239216512	0.72087392618977	46.9349899291992	6.65178346633911	434256	1493005.29233546	1409136.38904058	[5][M+1]+		23		-0.374022234999787	0.473451012067687	46.9349899291992	46.9349899291992	6.64448328272502	6.6523332862854	440202.047441077	240060.404900821
328	M74T22	DOWN	n	1.17298834334869	-0.230188676557733	0.724214960194934	73.9880447387695	21.7976336263021	18220032	32307658.1364507	27543034.2676872			33		-0.366318527305846	0.473451012067687	73.9880447387695	73.9880447387695	21.532633895874	21.8137680969238	23011206.8814388	17786673.817513
329	M15T16	DOWN	n	1.08334544266965	-0.115493343556993	0.72430549051268	14.9627780914307	16.057824895223	26978304	102105302.726873	94249995.1587547			9		-0.373415400411972	0.473451012067687	14.9627780914307	14.9627780914307	16.0492167460124	16.4079999898275	15402567.029571	44445550.4649499
330	M50T26	UP	n	1.12662390858913	0.172005993090748	0.727162127836725	49.9362831115723	25.7093085098267	536512	1010874.21521922	1138875.05944225			72		0.361668340455331	0.473797791662815	49.9362831115723	49.9362831115723	25.7042179107666	25.7093334197998	517038.048147204	599133.136333377
331	M45T22	DOWN	n	1.16146139046825	-0.215941196586842	0.729242306608316	44.9550590515137	21.5413417434692	8816640	17433037.0429579	15009570.8613523			24		-0.358686813713074	0.473797791662815	44.9550590515137	44.9550590515137	21.527517888387	21.8137680969238	11307215.4257759	10019885.2463442
332	M175T34	UP	n	1.25066804961139	0.322698922414434	0.742428917504924	175.167770385742	33.8124656677246	12891136	12178481.6658893	15371897.2929278			36		0.342222512263427	0.48091238916223	175.167770385742	175.167770385742	33.8023655293783	33.8173829243978	17505582.0429093	11354728.396504
333	M26T11	DOWN	n	1.10025189606749	-0.137833857935422	0.745494027612059	25.9706783294678	10.532034014384	2745088	12680628.2610073	11525204.6429825			32		-0.341937351450606	0.481447687350315	25.9706783294678	25.9706783294678	10.256233757019	10.5737166646322	2878750.42341357	6985893.73841355
334	M26T7_1	DOWN	n	1.10303861102854	-0.141483292256992	0.750950572795692	25.9706783294678	7.38211679458618	13895680	46272713.2585956	41950220.7773562			12		-0.333721945169559	0.483519569462379	25.9706783294678	25.9706783294678	7.10600035095215	8.11923361714681	11674919.3055885	26505030.1309755
335	M51T16	UP	n	1.09803283605537	0.134921197973267	0.758851310641444	50.9578475952148	16.0601495310465	3186944	9058016.731396	9945999.80061172			9		0.323820673495275	0.484774185705516	50.9578475952148	50.9578475952148	16.0554676055908	16.0805333709717	2180051.29660374	5731130.03379199
336	M71T14	UP	n	1.05367062491037	0.0754239541933554	0.758897815332749	70.9916000366211	13.9845998179118	2844672	10017502.6882849	10555148.3176065			52		0.317790068945724	0.484774185705516	70.9916000366211	70.9916000366211	13.9740334218343	13.9897165298462	2832616.35018134	2507522.18449712
337	M61T22	DOWN	n	1.17044220998066	-0.227053703836909	0.759661674594912	60.9780807495117	21.5388579559326	2419200	3956406.9854365	3380266.83564484			24		-0.316855209372814	0.484774185705516	60.9780807495117	60.9780807495117	21.527517888387	21.5533506113688	3093536.08119404	2638416.61765659
338	M28T5_2	UP	n	1.11464840712144	0.156588713469966	0.766729290466718	27.9535636901855	5.04628331311544	483016704	3753228620.56925	4183530303.48011			8		0.316934382358204	0.485040500931944	27.9535636901855	27.9535636901855	4.96614980697632	5.21124982833862	359209956.59558	3014582752.72552
339	M27T20	DOWN	n	1.08846646179736	-0.12229695539562	0.766831203434633	26.9941463470459	19.56488331604	82489344	212161937.901992	194918213.237046			11		-0.313117212831582	0.485040500931944	26.9941463470459	26.9941463470459	19.5560675303141	19.5816509602865	115995642.931106	41342085.7160711
340	M39T13	UP	n	1.0623533558712	0.0872637096188349	0.766845283746057	38.9495887756348	12.5689665578206	9172992	30255688.4087324	32142232.1152102			41		0.306782089224896	0.485040500931944	38.9495887756348	39.0134925842285	12.4891166687012	12.8742170333862	9628910.74420011	9816479.67127969
341	M86T14	DOWN	n	1.06049041395803	-0.0847315800408208	0.77472883676428	86.0321426391602	13.9805669148763	5496320	19352419.8389785	18248557.06781			52		-0.29628174624822	0.485902239833641	86.0321426391602	86.0321426391602	13.9740334218343	13.9896507263184	6319837.43256133	5428130.0019223
342	M74T34	DOWN	n	1.01338802390271	-0.0191866844780649	0.777308291199626	73.9880447387695	34.2876815795898	1548480	5851826.3399707	5774516.96876625			31		-0.292590590768645	0.485902239833641	73.9880447387695	73.9880447387695	34.2826336669922	34.2976150512695	404608.620402934	430537.695358505
343	M13T10	UP	n	1.07281838680371	0.10140586860709	0.778555761041663	12.9776639938354	10.2761493555705	629248	2242519.9171785	2405816.59992263			15		0.297081355666413	0.485902239833641	12.9776639938354	12.9776639938354	10.256233757019	10.2832671356201	395576.149246786	1163702.95742654
344	M42T5	DOWN	n	1.0533058497459	-0.0749244143718104	0.778835071106006	41.9526672363281	5.14123344421387	4097792	8787322.08557709	8342612.06058708			27		-0.293091263142374	0.485902239833641	41.9526672363281	41.9526672363281	5.13121664047241	5.14623308181763	1670760.71253882	2952912.52038446
345	M43T16	DOWN	n	1.06945313777328	-0.0968732666232743	0.781746847307732	42.9109535217285	16.0555506896973	476708864	1345053851.6373	1257702468.79433			9		-0.29497921137486	0.485902239833641	42.9109535217285	42.9748344421387	16.0492167460124	16.0805333709717	123465180.638686	650548300.937733
346	M77T26	DOWN	n	1.07423661443589	-0.103311800470219	0.782723962697437	76.9839477539062	25.7041927515666	2034432	5362464.5845966	4991884.01562031			72		-0.285421525010597	0.485902239833641	76.9839477539062	76.9839477539062	25.6992825317383	25.7043342590332	1896494.76843633	2198188.3159207
347	M43T11	UP	n	1.07440540995254	0.103538474297253	0.784023726890514	42.9109535217285	10.963491973877	32804864	241703751.22433	259687817.921243			25		0.283457253113584	0.485902239833641	42.9109535217285	42.9109535217285	10.936334081014	10.9885338592529	100595958.150753	100035317.613251
348	M41T20	DOWN	n	1.06617105136735	-0.0924389157356118	0.798172535163443	40.9304237365723	19.56488331604	91283456	299092694.838077	280529746.567864			11		-0.26764557064528	0.493249559086517	40.9304237365723	40.994312286377	19.5218162536621	19.8853992207845	139064368.547339	68649045.2425682
349	M51T13	UP	n	1.05144315953462	0.0723708608409497	0.803622474372915	50.9578475952148	12.5691003799438	774656	2400064.00270729	2523530.87809185			41		0.257945574823177	0.494372878114521	50.9578475952148	50.9578475952148	12.5089837621053	12.8742170333862	622869.464829463	870393.871911904
350	M42T8	DOWN	n	1.03573564943535	-0.0506558312928536	0.806704358126582	41.9526672363281	8.32398340606689	2845696	14632868.405466	14127995.3175729			63		-0.255028837443484	0.494372878114521	41.9526672363281	41.9526672363281	7.92866644032796	8.33745002746582	2211757.59944125	3834528.19171407
351	M39T16	UP	n	1.09144060311827	0.126233620096579	0.806886749070457	38.9495887756348	16.2286003570557	8171264	26267609.729409	28669535.8055415			49		0.253300595153547	0.494372878114521	38.9495887756348	38.9495887756348	16.0492167460124	17.0993667755127	12789676.0143027	16911960.5642375
352	M37T8	DOWN	n	1.10742921270441	-0.147214484112891	0.815998495860742	36.9684562683105	7.57231664911906	7819776	12495860.163405	11283664.9241799			6		-0.241657343283718	0.497232852528014	36.9684562683105	36.9684562683105	7.37873339335124	7.5821999168396	6225839.97682266	9330000.83791313
353	M58T7	UP	n	1.07856722326509	0.109116097359587	0.818379974391411	57.9791221618652	7.38010010528564	117964800	336718657.74854	363173707.709391			12		0.241501208484302	0.497232852528014	57.9791221618652	57.9791221618652	7.20071639887492	8.06569981892904	89808776.5084226	227890350.698138
354	M73T22	DOWN	n	1.08160901754304	-0.113179084756392	0.818810596528373	72.9680480957031	21.5477747929891	3584256	8443038.53566842	7805998.65452997			24		-0.236956582156917	0.497232852528014	72.9680480957031	72.9680480957031	21.5326828765869	21.810615620931	4594645.31648055	3876514.65920272
355	M15T7_1	DOWN	n	1.07752247842011	-0.107717965989051	0.820803119345282	14.9627780914307	7.38211679458618	33980416	101207263.042985	93925894.8837685			12		-0.238970897641181	0.497232852528014	14.9627780914307	14.9627780914307	7.37711668014526	7.9603498916626	21776464.3395287	64558456.8850116
356	M42T16	UP	n	1.09982657098032	0.137276046556537	0.831119036244681	41.9526672363281	16.2230486297607	48513024	101568012.175128	111707198.551858			5		0.225183336527428	0.502067837762902	41.9526672363281	41.9526672363281	16.0492167460124	17.1908156178792	30389480.5254153	95986174.7750678
357	M41T16	DOWN	n	1.03372815548209	-0.047856843001729	0.852614238161044	40.9304237365723	16.0692583465576	12797952	43562680.2972372	42141330.9352317			9		-0.195928350742598	0.51307828839099	40.9304237365723	40.9304237365723	16.0455169677734	16.6298840586344	5045327.04200017	15416833.8286858
358	M53T7	UP	n	1.05986279290416	0.0838775093081883	0.854117251884547	52.9369201660156	7.38211679458618	1696128	5077158.20877841	5381091.07917219			12		0.19243756779823	0.51307828839099	52.9369201660156	52.9369201660156	7.3774335530599	7.58384966532389	1492003.05564248	3200968.67807006
359	M42T10_1	UP	n	1.04491351230433	0.0633835350972221	0.864375073735621	41.9526672363281	10.2937834625244	22262784	93299332.0988495	97489732.7990571			15		0.179158938132417	0.516445653084717	41.9526672363281	41.9526672363281	10.256233757019	10.936334081014	20281350.5321274	48207485.914153
360	M29T9	DOWN	n	1.02941336752123	-0.0418224219988153	0.864525797588436	28.976863861084	9.02665851847331	2221312	8869666.27208243	8616233.82008344			48		-0.176352963913107	0.516445653084717	28.976863861084	28.976863861084	9.01991679636637	9.02776718139648	2459651.0497764	2067858.99580516
361	M46T12	UP	n	1.03309910659697	0.0469786605317149	0.872917778474312	45.9131278991699	12.4940922164917	12389376	34557519.935535	35701342.9716083	[3][M+1]+		3		0.166160480504057	0.520014324110723	45.9131278991699	45.9131278991699	12.4891327667236	12.5089837621053	8173264.42355647	13043556.8945958
362	M43T5	DOWN	n	1.0469859639127	-0.066242101362057	0.891071268461166	42.9109535217285	5.13625001907349	12040192	26932640.9320686	25723975.1633522			27		-0.144742574658783	0.529362338196944	42.9109535217285	42.9109535217285	5.13619995117188	5.14623344421387	4847595.89833228	18031943.0059635
363	M51T22	DOWN	n	1.06805956838889	-0.0949921120279743	0.899809370062731	50.9578475952148	21.5506829910278	367312	479083.767226299	448555.287931152			24		-0.130029111898446	0.53308081886255	50.9578475952148	50.9578475952148	21.532633895874	21.8189320170085	345574.468724354	395209.996742085
364	M41T10	DOWN	n	1.02558124626716	-0.0364417862534369	0.908166931822361	40.9304237365723	10.2735077896118	5249792	25276257.1805444	24645787.2280165			15		-0.120493674144466	0.535461818061263	40.9304237365723	40.9304237365723	10.2514003092448	10.5633172988892	5109204.65098169	10525472.8203028
365	M16T4	DOWN	n	1.05998258735521	-0.0840405654086406	0.908808128583555	15.9872140884399	3.98577499389648	117358592	213440102.73892	201361895.26611			17		-0.118397704542791	0.535461818061263	15.9872140884399	15.9872140884399	3.9807665348053	3.99081683158875	142565107.377573	178071147.683611
366	M31T7_1	UP	n	1.05973520532428	0.0837038254595002	0.915889702348946	30.9592571258545	7.47721672185262	23221248	37185694.7374351	39406989.8477017			28		0.110168272518692	0.538159809086059	30.9592571258545	30.9592571258545	7.22205018997192	7.58719968795776	40127709.6804829	20553562.6875255
367	M87T22	DOWN	n	1.05805559739929	-0.0814154384016723	0.918405898620831	86.9876708984375	21.5523677775065	7086848	10413145.1779045	9841775.04802208			24		-0.105735988519528	0.538167875335764	86.9876708984375	86.9876708984375	21.532633895874	21.8137680969238	8818669.54786943	8260343.25774578
368	M27T9	DOWN	n	1.01706148348363	-0.0244068957497636	0.922201622357895	26.9941463470459	9.0266752649943	3314688	9779992.9060318	9615930.86047601			48		-0.101411664578213	0.538610091754998	26.9301815032959	26.9941463470459	9.01475001525879	9.03273380279541	1905248.49063113	3075082.75505589
369	M38T20	UP	n	1.0313907220264	0.0445909728073127	0.925665794951546	37.9271049499512	19.5587509435018	10551296	26505085.8943082	27337099.6779023			21		0.0962923824826454	0.538610091754998	37.9271049499512	37.9910202026367	19.5218162536621	19.5813835449219	13231724.4446781	14078784.6923955
370	M88T16	UP	n	1.02779529869912	0.0395529581518128	0.926674133417138	88.0068435668945	16.0651505991618	114458624	341981089.018582	351486555.537303	[8][M]+		9		0.0963666577556276	0.538610091754998	88.0068435668945	88.0068435668945	16.0442156778971	16.4226002807617	87660713.7802327	202394189.833581
371	M44T10	UP	n	1.01851222260029	0.026463293390719	0.930106105602457	43.9330444335938	10.2782334709167	8034304	40021069.2991579	40761948.2427257	[1][M+1]+		15		0.0918679382586502	0.53914769835943	43.9330444335938	43.9330444335938	10.2514003092448	10.5783661651611	7088326.13381557	16581470.7794795
372	M50T13	UP	n	1.0203046475382	0.0289999834418781	0.941146490707698	49.9362831115723	12.5490416704814	774656	2483504.83191225	2533931.52218365			7		0.0761942797271884	0.543708646112335	49.9362831115723	49.9362831115723	12.4946497421265	12.8742170333862	1005208.27290425	1086078.64759131
373	M51T26	DOWN	n	1.02204673877843	-0.0314611730485589	0.943030851852962	50.9578475952148	25.7042503356934	917696	2127122.79072284	2081238.27415684			72		-0.0738205989525936	0.543708646112335	50.9578475952148	50.9578475952148	25.6992825317383	25.7093334197998	883494.301662558	1072926.48877645
374	M86T13	UP	n	1.02389438734413	0.0340669119074692	0.946569395191929	86.0321426391602	12.806433710734	2334464	6568031.5055441	6724970.59442603			47		0.0691478133085335	0.544289587651307	86.0321426391602	86.0321426391602	12.4898172480265	12.8742170333862	3611843.56222248	3565165.44144595
375	M25T10	DOWN	n	1.01849814908068	-0.0264433584927532	0.951598360413428	24.9471282958984	10.2780831311544	1086528	4368083.39359985	4288749.46659706			15		-0.0638597697483218	0.545722157239703	24.9471282958984	24.9471282958984	10.256233757019	10.2832497406006	894512.17223351	2629938.4639668
376	M18T6_2	DOWN	n	1.01819670014249	-0.0260162951145106	0.957698996114097	17.9717960357666	5.79649168014526	409681920	5107676732.3407	5016394898.57501			10		-0.0547523101556193	0.546840126829899	17.9717960357666	17.9717960357666	5.74146699905396	5.80150020599365	2465804548.62925	2795928528.17903
377	M55T8_1	DOWN	n	1.01326027829804	-0.0190048098524569	0.958633398679614	54.9795379638672	8.33298340606689	849728	2289173.07739356	2259215.25438524			63		-0.0535174145106143	0.546840126829899	54.9795379638672	54.9795379638672	8.32398340606689	8.34213290659587	899815.744544991	870105.52538369
378	M59T16	DOWN	n	1.01386849950372	-0.0198705444354225	0.961487831275345	59.0001106262207	16.0717588806152	3648768	12596023.5348044	12423725.1092919			9		-0.0500077048703295	0.547017426686541	58.9363059997559	59.0001106262207	16.050549621582	16.2506171417236	4396648.9898575	6326505.9988783
379	M70T8	DOWN	n	1.01190700485041	-0.0170767111727002	0.96776768624666	70.0351791381836	8.33248329162598	882368	1987799.71242301	1964409.47922569			63		-0.0417757023301561	0.547711166849326	70.0351791381836	70.0351791381836	8.32643381500244	8.33745002746582	992715.497608076	762861.934591357
380	M44T4	DOWN	n	1.00782154237597	-0.0112401996290923	0.969508402991435	43.8691673278809	3.80569982528687	68505600	182927084.240435	181507416.292351	[2][M]+		13		-0.0394372998001949	0.547711166849326	43.8691673278809	43.9330444335938	3.80071663856506	3.80571675300598	56461420.4936059	57370940.3812516
381	M117T39	UP	n	1.01264694496813	0.018131272337669	0.971485002133375	117.030792236328	38.6593756103516	2660608	3413328.39658955	3456496.57297938			65		0.0370256555796484	0.547711166849326	117.030792236328	117.030792236328	38.6593360900879	38.66943359375	2147800.32241349	1477686.25291405
382	M41T22	DOWN	n	1.01399633811881	-0.0200524422945385	0.972987398621372	40.9304237365723	21.5533506113688	13560832	22552742.4567652	22241443.6906207			24		-0.0349413535408998	0.547711166849326	40.9304237365723	40.994312286377	21.5275503133138	21.8156166890462	14609222.4360282	13543926.8345504
383	M44T20	UP	n	1.00534711443361	0.00769370420049605	0.978677520112966	43.9330444335938	19.5760660807292	7649536	43921867.8751101	44156723.1287761			11		0.0277656462158234	0.547711166849326	43.9330444335938	43.9969215393066	19.5318183898926	19.6100655466715	16232033.3551316	9708284.51855243
384	M42T7_1	DOWN	n	1.00761572727535	-0.0109455455304387	0.980516180838537	41.9526672363281	7.38211679458618	32602112	103915341.07567	103129931.642356			12		-0.0257346711679995	0.547711166849326	41.9526672363281	41.9526672363281	7.37211643218994	7.58384966532389	19982448.788707	65252607.3169082
385	M15T5	UP	n	1.0044388110994	0.00638967993755409	0.980535123740043	14.9627780914307	5.14621663093567	5029888	10995361.7153805	11044168.0490046			27		0.0252697560949783	0.547711166849326	14.9627780914307	14.9627780914307	5.14123344421387	5.15623331069946	2451795.81441934	3555344.81984254
386	M60T22	UP	n	1.0056798246439	0.00817107162456246	0.990394195772119	59.9572296142578	21.5473667093913	38760448	63625045.9189204	63986425.0226998			24		0.0124209646203302	0.551785078095593	59.9572296142578	59.9572296142578	21.522667388916	21.8156166890462	46686359.4279703	45307520.236818
387	M29T5	DOWN	n	1.00114770093186	-0.00165483299767587	0.996705504730936	28.9129085540771	5.14123344421387	24569856	80660736.8043557	80568268.5274883			27		-0.00437342999544125	0.55386645354747	28.9129085540771	28.976863861084	4.68071696726481	5.14621686935425	9153337.98174727	46383074.1874841
